# Supplementary material for: Comparative Transcriptome Analysis of Two Sugarcane Cultivars in Response to Paclobutrazol Treatment
Source: Plants (Basel). 2022 Sep 16;11(18):2417. doi: 10.3390/plants11182417 (PMC9502373; doi:10.3390/plants11182417)
Supplement: Supplementary file 1 [file plants-11-02417-s001.zip › Table S1.xls]

Table S1. The GO enrichment analysis of the shared DEGs between LC05-136 and GGZ001
Class	GO_Name	GO_ID	GO_Level	P_value	Enrichment Score	HitsGenesCountsInSelectedSet	Hits Genes Counts In Background	AllGenesCountsInSelectedSet	AllGenesCountsInBackground	GenesOfSelectedSetInGOterm	qvalue
Molecular function	trehalose-phosphatase activity	GO:0004805	8	1.01E-11	33.57955447	9	124	244	112887	Unigene43277_All,Unigene23033_All,Unigene101514_All,Unigene34702_All,Unigene49225_All,Unigene19812_All,Unigene30938_All,Unigene26432_All,CL1683.Contig20_All,	3.44E-09
Molecular function	ribonuclease T2 activity	GO:0033897	9	8.19E-09	27.68001261	7	117	244	112887	Unigene62115_All,Unigene74721_All,Unigene109796_All,Unigene77210_All,Unigene84283_All,Unigene151574_All,Unigene60100_All,	1.39E-06
Molecular function	endoribonuclease activity, producing 3'-phosphomonoesters	GO:0016892	8	1.04E-08	26.76497087	7	121	244	112887	Unigene62115_All,Unigene74721_All,Unigene109796_All,Unigene77210_All,Unigene84283_All,Unigene151574_All,Unigene60100_All,	1.17E-06
Molecular function	endonuclease activity, active with either ribo- or deoxyribonucleic acids and producing 3'-phosphomonoesters	GO:0016894	7	1.80E-08	24.72184332	7	131	244	112887	Unigene62115_All,Unigene74721_All,Unigene109796_All,Unigene77210_All,Unigene84283_All,Unigene151574_All,Unigene60100_All,	1.52E-06
Molecular function	carbohydrate phosphatase activity	GO:0019203	7	2.77E-08	13.69692353	9	304	244	112887	Unigene43277_All,Unigene23033_All,Unigene101514_All,Unigene34702_All,Unigene49225_All,Unigene19812_All,Unigene30938_All,Unigene26432_All,CL1683.Contig20_All,	1.88E-06
Molecular function	intramolecular lyase activity	GO:0016872	4	2.71E-07	23.32697341	6	119	244	112887	Unigene129741_All,Unigene33153_All,CL833.Contig7_All,Unigene45765_All,Unigene85556_All,Unigene46058_All,	1.15E-05
Molecular function	inorganic anion transmembrane transporter activity	GO:0015103	6	9.80E-07	8.954547858	9	465	244	112887	CL14405.Contig3_All,Unigene164652_All,Unigene22218_All,Unigene37076_All,Unigene60962_All,Unigene33858_All,Unigene14955_All,Unigene17614_All,Unigene38970_All,	3.02E-05
Molecular function	DNA-binding transcription factor activity	GO:0003700	3	3.54E-06	3.092779114	22	3291	244	112887	CL9705.Contig1_All,Unigene70179_All,CL2443.Contig1_All,Unigene42038_All,Unigene21231_All,Unigene38751_All,Unigene69776_All,Unigene111932_All,Unigene6450_All,Unigene8353_All,Unigene80364_All,CL13920.Contig1_All,CL5423.Contig5_All,Unigene5294_All,CL5257.Contig6_All,Unigene38457_All,CL5279.Contig2_All,Unigene164577_All,Unigene84336_All,Unigene101021_All,Unigene22251_All,Unigene138077_All,	9.24E-05
Molecular function	transcription regulator activity	GO:0140110	2	3.22E-05	2.677804805	22	3801	244	112887	CL9705.Contig1_All,Unigene70179_All,CL2443.Contig1_All,Unigene42038_All,Unigene21231_All,Unigene38751_All,Unigene69776_All,Unigene111932_All,Unigene6450_All,Unigene8353_All,Unigene80364_All,CL13920.Contig1_All,CL5423.Contig5_All,Unigene5294_All,CL5257.Contig6_All,Unigene38457_All,CL5279.Contig2_All,Unigene164577_All,Unigene84336_All,Unigene101021_All,Unigene22251_All,Unigene138077_All,	6.82E-04
Molecular function	voltage-gated cation channel activity	GO:0022843	9	4.26E-04	8.088315373	5	286	244	112887	Unigene29689_All,Unigene165471_All,Unigene41856_All,Unigene12053_All,CL5424.Contig1_All,	0.006012759
Molecular function	cation channel activity	GO:0005261	7	4.87E-04	6.155010723	6	451	244	112887	Unigene29689_All,Unigene165471_All,Unigene41856_All,Unigene12053_All,CL2080.Contig10_All,CL5424.Contig1_All,	0.006117968
Molecular function	anion transmembrane transporter activity	GO:0008509	5	4.99E-04	3.648672235	10	1268	244	112887	CL14405.Contig3_All,Unigene164652_All,Unigene22218_All,Unigene37076_All,Unigene60962_All,Unigene33858_All,Unigene14955_All,Unigene52529_All,Unigene17614_All,Unigene38970_All,	0.006043049
Molecular function	calcium ion transmembrane transporter activity	GO:0015085	8	6.21E-04	7.43812925	5	311	244	112887	Unigene29689_All,Unigene165471_All,Unigene41856_All,Unigene39103_All,Unigene12053_All,	0.007021877
Molecular function	ion transmembrane transporter activity	GO:0015075	4	6.37E-04	2.266233844	20	4083	244	112887	CL14405.Contig3_All,Unigene164652_All,Unigene29689_All,Unigene41478_All,Unigene22218_All,Unigene37076_All,Unigene26339_All,Unigene165471_All,Unigene60962_All,Unigene41856_All,Unigene39103_All,Unigene33858_All,Unigene14955_All,Unigene52309_All,Unigene52529_All,Unigene12053_All,CL2080.Contig10_All,Unigene17614_All,Unigene38970_All,CL5424.Contig1_All,	0.006965472
Molecular function	phosphatase activity	GO:0016791	6	6.59E-04	2.765637468	14	2342	244	112887	Unigene80854_All,Unigene43277_All,Unigene23033_All,Unigene101514_All,Unigene34702_All,Unigene31036_All,Unigene49225_All,Unigene19812_All,Unigene30938_All,Unigene91194_All,Unigene83827_All,Unigene87827_All,Unigene26432_All,CL1683.Contig20_All,	0.006978926
Molecular function	hydrolase activity, acting on ester bonds	GO:0016788	4	7.08E-04	1.930012798	28	6712	244	112887	Unigene80854_All,Unigene43277_All,Unigene49602_All,Unigene111015_All,Unigene62115_All,Unigene74721_All,Unigene23033_All,Unigene101514_All,Unigene34702_All,Unigene49601_All,Unigene109796_All,Unigene31036_All,Unigene77210_All,Unigene84283_All,Unigene49225_All,Unigene19812_All,Unigene30938_All,Unigene37894_All,CL4036.Contig1_All,Unigene91194_All,Unigene83827_All,Unigene87827_All,Unigene151574_All,Un…	0.00727061
Molecular function	inorganic molecular entity transmembrane transporter activity	GO:0015318	4	8.30E-04	2.274943361	19	3864	244	112887	CL14405.Contig3_All,Unigene164652_All,Unigene29689_All,Unigene41478_All,Unigene22218_All,Unigene37076_All,Unigene26339_All,Unigene165471_All,Unigene60962_All,Unigene41856_All,Unigene39103_All,Unigene33858_All,Unigene14955_All,Unigene52309_All,Unigene12053_All,CL2080.Contig10_All,Unigene17614_All,Unigene38970_All,CL5424.Contig1_All,	0.008277423
Molecular function	ion gated channel activity	GO:0022839	7	8.62E-04	4.666515094	7	694	244	112887	Unigene29689_All,Unigene41478_All,Unigene165471_All,Unigene41856_All,Unigene12053_All,CL2080.Contig10_All,CL5424.Contig1_All,	0.008346144
Molecular function	gated channel activity	GO:0022836	6	9.75E-04	4.567787695	7	709	244	112887	Unigene29689_All,Unigene41478_All,Unigene165471_All,Unigene41856_All,Unigene12053_All,CL2080.Contig10_All,CL5424.Contig1_All,	0.009178459
Biological process	trehalose biosynthetic process	GO:0005992	8	5.72E-11	27.44468192	9	194	123	72765	Unigene43277_All,Unigene23033_All,Unigene101514_All,Unigene34702_All,Unigene49225_All,Unigene19812_All,Unigene30938_All,Unigene26432_All,CL1683.Contig20_All,	4.04E-08
Biological process	trehalose metabolic process	GO:0005991	7	8.19E-11	26.35776383	9	202	123	72765	Unigene43277_All,Unigene23033_All,Unigene101514_All,Unigene34702_All,Unigene49225_All,Unigene19812_All,Unigene30938_All,Unigene26432_All,CL1683.Contig20_All,	2.90E-08
Biological process	cellular carbohydrate biosynthetic process	GO:0034637	6	1.19E-10	8.295675595	16	1141	123	72765	Unigene71955_All,Unigene43277_All,Unigene99323_All,Unigene23033_All,Unigene101514_All,Unigene34702_All,CL833.Contig7_All,Unigene49225_All,Unigene19812_All,Unigene30938_All,Unigene4156_All,CL292.Contig9_All,Unigene26432_All,Unigene125310_All,CL1683.Contig20_All,Unigene85556_All,	2.81E-08
Biological process	disaccharide biosynthetic process	GO:0046351	7	1.10E-09	19.64674647	9	271	123	72765	Unigene43277_All,Unigene23033_All,Unigene101514_All,Unigene34702_All,Unigene49225_All,Unigene19812_All,Unigene30938_All,Unigene26432_All,CL1683.Contig20_All,	1.94E-07
Biological process	oligosaccharide biosynthetic process	GO:0009312	6	4.42E-09	16.74298205	9	318	123	72765	Unigene43277_All,Unigene23033_All,Unigene101514_All,Unigene34702_All,Unigene49225_All,Unigene19812_All,Unigene30938_All,Unigene26432_All,CL1683.Contig20_All,	6.24E-07
Biological process	carbohydrate biosynthetic process	GO:0016051	5	9.90E-09	6.079233047	16	1557	123	72765	Unigene71955_All,Unigene43277_All,Unigene99323_All,Unigene23033_All,Unigene101514_All,Unigene34702_All,CL833.Contig7_All,Unigene49225_All,Unigene19812_All,Unigene30938_All,Unigene4156_All,CL292.Contig9_All,Unigene26432_All,Unigene125310_All,CL1683.Contig20_All,Unigene85556_All,	1.17E-06
Biological process	cellular carbohydrate metabolic process	GO:0044262	5	8.98E-08	4.837398374	17	2079	123	72765	Unigene80854_All,Unigene71955_All,Unigene43277_All,Unigene99323_All,Unigene23033_All,Unigene101514_All,Unigene34702_All,CL833.Contig7_All,Unigene49225_All,Unigene19812_All,Unigene30938_All,Unigene4156_All,CL292.Contig9_All,Unigene26432_All,Unigene125310_All,CL1683.Contig20_All,Unigene85556_All,	9.07E-06
Biological process	disaccharide metabolic process	GO:0005984	6	1.77E-07	10.86585366	9	490	123	72765	Unigene43277_All,Unigene23033_All,Unigene101514_All,Unigene34702_All,Unigene49225_All,Unigene19812_All,Unigene30938_All,Unigene26432_All,CL1683.Contig20_All,	1.04E-05
Biological process	oligosaccharide metabolic process	GO:0009311	5	4.04E-07	9.84153104	9	541	123	72765	Unigene43277_All,Unigene23033_All,Unigene101514_All,Unigene34702_All,Unigene49225_All,Unigene19812_All,Unigene30938_All,Unigene26432_All,CL1683.Contig20_All,	2.04E-05
Biological process	carbohydrate metabolic process	GO:0005975	4	1.02E-05	2.574797031	25	5744	123	72765	Unigene80854_All,Unigene71955_All,Unigene43277_All,Unigene99323_All,Unigene87469_All,Unigene29193_All,Unigene23033_All,Unigene101514_All,Unigene34702_All,Unigene136684_All,CL833.Contig7_All,Unigene49225_All,Unigene19812_All,Unigene30938_All,Unigene4156_All,CL4036.Contig1_All,Unigene17066_All,Unigene21861_All,CL292.Contig9_All,Unigene26432_All,Unigene125310_All,CL1683.Contig20_All,Unigene30989_All…	4.50E-04
Biological process	protein refolding	GO:0042026	4	3.35E-05	13.88698042	5	213	123	72765	Unigene131700_All,Unigene28322_All,Unigene59048_All,Unigene26496_All,Unigene33407_All,	0.001126662
Biological process	organic hydroxy compound biosynthetic process	GO:1901617	5	4.24E-04	5.22206502	7	793	123	72765	Unigene16313_All,Unigene27426_All,CL833.Contig7_All,Unigene23845_All,Unigene25513_All,Unigene50202_All,Unigene85556_All,	0.009078928
