# Supplementary material for: Comparative Transcriptome Analysis of Two Sugarcane Cultivars in Response to Paclobutrazol Treatment
Source: Plants (Basel). 2022 Sep 16;11(18):2417. doi: 10.3390/plants11182417 (PMC9502373; doi:10.3390/plants11182417)
Supplement: Supplementary file 1 [file plants-11-02417-s001.zip › Table S2.xls]

Table S2.The GO enrichment analysis of the down-regulated DEGs in LC05-136
Class	GO_Name	GO_ID	GO_Level	P_value	Enrichment Score	Hits Genes Counts In Selected Set	HitsGenesCountsInBackground	Genes Of Selected Set In GO term	qvalue
Molecular function	intramolecular lyase activity	GO:0016872	4	0	12.64329496	33	119	Unigene53593_All,Unigene23095_All,Unigene141618_All,Unigene40315_All,Unigene153182_All,Unigene41675_All,Unigene24359_All,Unigene28214_All,Unigene129741_All,Unigene175010_All,Unigene70061_All,Unigene46058_All,Unigene11961_All,Unigene161268_All,Unigene148288_All,Unigene129742_All,Unigene43741_All,Unigene15714_All,Unigene175004_All,Unigene19756_All,Unigene33153_All,Unigene39692_All,Unigene148290_All…	0
Molecular function	calcium ion binding	GO:0005509	6	0	2.350310422	133	2580	Unigene148579_All,CL10047.Contig4_All,Unigene20676_All,Unigene17659_All,Unigene36211_All,Unigene8993_All,Unigene28015_All,CL8.Contig1_All,Unigene36535_All,Unigene117695_All,Unigene49689_All,Unigene39914_All,CL11362.Contig1_All,Unigene94003_All,Unigene29134_All,Unigene70045_All,CL4370.Contig2_All,Unigene19000_All,Unigene2993_All,Unigene40184_All,Unigene12113_All,Unigene164036_All,Unigene21018_All,…	0
Molecular function	chlorophyll binding	GO:0016168	5	0	18.12372189	64	161	Unigene71208_All,Unigene108745_All,CL2501.Contig3_All,Unigene154261_All,Unigene125053_All,Unigene82143_All,CL6936.Contig3_All,Unigene156345_All,Unigene131637_All,Unigene78129_All,Unigene64203_All,CL11177.Contig1_All,Unigene96807_All,Unigene78131_All,Unigene109220_All,CL10268.Contig1_All,CL1949.Contig3_All,Unigene71529_All,CL4252.Contig1_All,CL2501.Contig2_All,Unigene64844_All,Unigene103189_All,Un…	0
Molecular function	oxidoreductase activity, acting on paired donors, with oxidation of a pair of donors resulting in the reduction of molecular oxygen to two molecules of water	GO:0016717	5	4.22E-15	12.24872809	18	67	Unigene116340_All,Unigene13925_All,Unigene151989_All,Unigene116836_All,CL2169.Contig1_All,CL2155.Contig1_All,Unigene116833_All,Unigene20077_All,CL5813.Contig1_All,Unigene52436_All,Unigene131245_All,Unigene55868_All,Unigene82874_All,Unigene81690_All,Unigene57121_All,Unigene161039_All,Unigene141872_All,Unigene147559_All,	1.03E-12
Molecular function	1-deoxy-D-xylulose-5-phosphate synthase activity	GO:0008661	5	6.99E-15	21.1679408	13	28	Unigene112135_All,Unigene22493_All,Unigene28948_All,CL13008.Contig1_All,Unigene125698_All,Unigene115778_All,Unigene112952_All,Unigene23852_All,CL9000.Contig4_All,Unigene79484_All,Unigene112134_All,CL9000.Contig2_All,Unigene53038_All,	1.36E-12
Molecular function	trehalose-phosphatase activity	GO:0004805	8	4.77E-14	8.088989786	22	124	Unigene30938_All,CL1683.Contig20_All,Unigene16018_All,CL1683.Contig19_All,Unigene49225_All,Unigene19812_All,Unigene126046_All,Unigene130056_All,Unigene43277_All,Unigene147214_All,Unigene89409_All,CL1667.Contig29_All,Unigene101514_All,Unigene89410_All,CL1667.Contig21_All,Unigene26432_All,Unigene34702_All,CL1683.Contig18_All,CL1667.Contig14_All,CL1667.Contig46_All,CL1667.Contig24_All,Unigene23033_A…	7.76E-12
Molecular function	dioxygenase activity	GO:0051213	4	1.35E-13	3.350456602	51	694	CL5083.Contig5_All,CL13964.Contig2_All,Unigene13610_All,Unigene47531_All,Unigene10453_All,Unigene30342_All,CL5083.Contig2_All,Unigene108285_All,Unigene162828_All,CL5083.Contig6_All,Unigene139865_All,Unigene46197_All,Unigene11234_All,Unigene33489_All,Unigene77649_All,CL16386.Contig3_All,CL7745.Contig6_All,Unigene27084_All,Unigene62230_All,Unigene77217_All,CL16138.Contig1_All,Unigene12810_All,Unige…	1.88E-11
Molecular function	tetrapyrrole binding	GO:0046906	4	9.91E-13	2.155973001	102	2157	CL13884.Contig2_All,Unigene71208_All,Unigene108745_All,CL2501.Contig3_All,CL6384.Contig2_All,Unigene154261_All,CL2834.Contig5_All,Unigene125053_All,Unigene82143_All,Unigene98011_All,CL6936.Contig3_All,Unigene156345_All,Unigene59553_All,Unigene131637_All,Unigene1813_All,CL10348.Contig1_All,Unigene80795_All,Unigene78129_All,Unigene64203_All,CL11177.Contig1_All,Unigene96807_All,Unigene78131_All,CL14…	1.21E-10
Molecular function	oxidoreductase activity	GO:0016491	3	5.57E-12	1.468455311	313	9718	Unigene58508_All,Unigene16295_All,CL5083.Contig5_All,Unigene58105_All,CL13884.Contig2_All,CL10077.Contig3_All,Unigene152807_All,CL15840.Contig5_All,CL6384.Contig2_All,Unigene18915_All,CL5198.Contig3_All,CL13964.Contig2_All,Unigene117695_All,Unigene50266_All,CL2834.Contig5_All,Unigene79741_All,CL2605.Contig1_All,Unigene59859_All,Unigene98011_All,Unigene74828_All,Unigene59553_All,Unigene115448_All,…	6.03E-10
Molecular function	hydrolase activity, hydrolyzing O-glycosyl compounds	GO:0004553	5	5.80E-12	2.041454681	108	2412	Unigene110497_All,Unigene36008_All,Unigene46890_All,Unigene125469_All,CL16795.Contig13_All,Unigene92076_All,Unigene86071_All,Unigene113285_All,CL12416.Contig13_All,Unigene147237_All,Unigene7264_All,Unigene9380_All,Unigene108464_All,Unigene18348_All,Unigene76996_All,CL7028.Contig1_All,Unigene1738_All,Unigene123485_All,CL17099.Contig4_All,Unigene69663_All,Unigene88573_All,CL15159.Contig3_All,Unigen…	5.65E-10
Molecular function	oxidoreductase activity, acting on single donors with incorporation of molecular oxygen, incorporation of two atoms of oxygen	GO:0016702	5	1.61E-11	4.309046111	31	328	CL5083.Contig5_All,CL13964.Contig2_All,CL5083.Contig2_All,Unigene108285_All,CL5083.Contig6_All,Unigene46197_All,Unigene11234_All,Unigene33489_All,Unigene77649_All,Unigene62230_All,Unigene108284_All,Unigene173826_All,Unigene21459_All,Unigene142640_All,Unigene137942_All,Unigene26981_All,Unigene17916_All,Unigene71574_All,Unigene24505_All,Unigene58253_All,Unigene46887_All,Unigene47757_All,CL9809.Cont…	1.42E-09
Molecular function	glutamyl-tRNA reductase activity	GO:0008883	6	6.18E-11	28.05691562	8	13	Unigene115448_All,CL1364.Contig13_All,Unigene121735_All,Unigene124095_All,Unigene174761_All,Unigene73456_All,Unigene94273_All,Unigene87345_All,	5.02E-09
Molecular function	thiosulfate transmembrane transporter activity	GO:0015117	5	1.11E-10	45.59248788	6	6	Unigene150029_All,Unigene100771_All,Unigene164652_All,Unigene22218_All,Unigene165360_All,Unigene38970_All,	8.30E-09
Molecular function	oxaloacetate transmembrane transporter activity	GO:0015131	10	1.11E-10	45.59248788	6	6	Unigene150029_All,Unigene100771_All,Unigene164652_All,Unigene22218_All,Unigene165360_All,Unigene38970_All,	8.30E-09
Molecular function	hydrolase activity, acting on glycosyl bonds	GO:0016798	4	2.02E-10	1.881123279	114	2763	Unigene110497_All,Unigene36008_All,Unigene71805_All,Unigene46890_All,Unigene125469_All,CL16795.Contig13_All,Unigene92076_All,Unigene86071_All,Unigene113285_All,CL12416.Contig13_All,Unigene147237_All,Unigene7264_All,Unigene9380_All,Unigene108464_All,Unigene18348_All,Unigene76996_All,CL7028.Contig1_All,Unigene1738_All,Unigene123485_All,CL17099.Contig4_All,Unigene69663_All,Unigene88573_All,CL15159.C…	1.31E-08
Molecular function	cytokinin dehydrogenase activity	GO:0019139	5	3.15E-10	8.340089247	15	82	Unigene31133_All,CL3862.Contig5_All,Unigene154453_All,Unigene107175_All,CL3862.Contig1_All,Unigene107177_All,Unigene37430_All,Unigene117530_All,CL3862.Contig2_All,Unigene107178_All,Unigene107181_All,Unigene12115_All,Unigene107179_All,CL3862.Contig4_All,Unigene107176_All,	1.92E-08
Molecular function	oxidoreductase activity, acting on single donors with incorporation of molecular oxygen	GO:0016701	4	5.84E-10	3.638303273	32	401	CL5083.Contig5_All,CL13964.Contig2_All,CL5083.Contig2_All,Unigene108285_All,CL5083.Contig6_All,Unigene46197_All,Unigene11234_All,Unigene33489_All,Unigene77649_All,Unigene62230_All,Unigene108284_All,Unigene173826_All,Unigene21459_All,Unigene142640_All,Unigene137942_All,Unigene26981_All,Unigene17916_All,Unigene71574_All,Unigene24505_All,Unigene58253_All,Unigene46887_All,Unigene47757_All,CL9809.Cont…	3.35E-08
Molecular function	cofactor binding	GO:0048037	3	1.74E-09	1.499264155	222	6751	Unigene108333_All,CL13884.Contig2_All,CL10077.Contig3_All,Unigene71208_All,Unigene108745_All,Unigene28594_All,Unigene152807_All,CL2501.Contig3_All,CL6384.Contig2_All,Unigene154261_All,Unigene89397_All,CL2834.Contig5_All,Unigene117967_All,Unigene125053_All,Unigene82143_All,Unigene98011_All,CL6936.Contig3_All,Unigene156345_All,Unigene59553_All,Unigene131637_All,Unigene115448_All,Unigene122165_All,U…	9.44E-08
Molecular function	ADP-ribose diphosphatase activity	GO:0047631	7	2.05E-09	13.40955526	10	34	CL15990.Contig14_All,CL5526.Contig2_All,CL15990.Contig5_All,CL5526.Contig5_All,CL15990.Contig8_All,Unigene106505_All,CL15990.Contig2_All,CL5526.Contig4_All,CL5526.Contig7_All,Unigene111247_All,	1.05E-07
Molecular function	DNA-binding transcription factor activity	GO:0003700	3	2.14E-09	1.745564714	126	3291	Unigene42120_All,Unigene112599_All,CL5257.Contig6_All,Unigene62297_All,Unigene149353_All,Unigene15009_All,CL991.Contig5_All,CL6792.Contig1_All,Unigene138238_All,Unigene25474_All,Unigene46680_All,CL5279.Contig2_All,Unigene107656_All,Unigene2063_All,CL1919.Contig5_All,Unigene105037_All,CL11197.Contig2_All,CL7872.Contig4_All,CL3418.Contig3_All,Unigene5294_All,CL5423.Contig11_All,CL5257.Contig3_All,U…	1.04E-07
Molecular function	malate transmembrane transporter activity	GO:0015140	10	2.98E-09	34.19436591	6	8	Unigene150029_All,Unigene100771_All,Unigene164652_All,Unigene22218_All,Unigene165360_All,Unigene38970_All,	1.39E-07
Molecular function	uniporter activity	GO:0015292	6	5.27E-09	18.23699515	8	20	Unigene24921_All,CL2579.Contig2_All,Unigene880_All,Unigene6634_All,Unigene45742_All,Unigene60876_All,Unigene18234_All,Unigene36750_All,	2.34E-07
Molecular function	carbohydrate phosphatase activity	GO:0019203	7	5.53E-09	3.899357516	26	304	Unigene57070_All,Unigene30938_All,CL1683.Contig20_All,Unigene107397_All,Unigene16018_All,CL1683.Contig19_All,Unigene49225_All,Unigene19812_All,Unigene126046_All,Unigene130056_All,Unigene43277_All,Unigene92165_All,Unigene147214_All,Unigene89409_All,Unigene110470_All,CL1667.Contig29_All,Unigene101514_All,Unigene89410_All,CL1667.Contig21_All,Unigene26432_All,Unigene34702_All,CL1683.Contig18_All,CL16…	2.34E-07
Molecular function	succinate transmembrane transporter activity	GO:0015141	10	8.78E-09	30.39499192	6	9	Unigene150029_All,Unigene100771_All,Unigene164652_All,Unigene22218_All,Unigene165360_All,Unigene38970_All,	3.57E-07
Molecular function	transferase activity, transferring aldehyde or ketonic groups	GO:0016744	4	2.56E-08	6.648904483	14	96	Unigene112135_All,Unigene22493_All,Unigene28948_All,CL13008.Contig1_All,Unigene125698_All,Unigene115778_All,Unigene112952_All,Unigene13792_All,Unigene23852_All,CL9000.Contig4_All,Unigene79484_All,Unigene112134_All,CL9000.Contig2_All,Unigene53038_All,	1.00E-06
Molecular function	NADH pyrophosphatase activity	GO:0035529	8	4.01E-08	10.13166397	10	45	CL15990.Contig14_All,CL5526.Contig2_All,CL15990.Contig5_All,CL5526.Contig5_All,CL15990.Contig8_All,Unigene106505_All,CL15990.Contig2_All,CL5526.Contig4_All,CL5526.Contig7_All,Unigene111247_All,	1.50E-06
Molecular function	C4-dicarboxylate transmembrane transporter activity	GO:0015556	9	4.65E-08	24.86862975	6	11	Unigene150029_All,Unigene100771_All,Unigene164652_All,Unigene22218_All,Unigene165360_All,Unigene38970_All,	1.68E-06
Molecular function	electron transporter, transferring electrons within the cyclic electron transport pathway of photosynthesis activity	GO:0045156	5	6.25E-08	9.700529337	10	47	CL1949.Contig3_All,Unigene71529_All,Unigene69604_All,Unigene50903_All,Unigene100620_All,Unigene41283_All,Unigene69603_All,Unigene14253_All,CL1949.Contig1_All,Unigene69602_All,	2.18E-06
Molecular function	sulfate transmembrane transporter activity	GO:0015116	7	1.32E-07	5.855915875	14	109	CL6528.Contig4_All,CL3531.Contig11_All,Unigene150029_All,Unigene100771_All,CL6528.Contig1_All,Unigene164652_All,Unigene22218_All,CL3531.Contig1_All,Unigene59417_All,CL6528.Contig2_All,Unigene165360_All,Unigene60962_All,Unigene59416_All,Unigene38970_All,	4.43E-06
Molecular function	squalene monooxygenase activity	GO:0004506	6	1.46E-07	15.95737076	7	20	Unigene148874_All,Unigene25572_All,Unigene30046_All,Unigene11623_All,Unigene41707_All,Unigene16404_All,Unigene32691_All,	4.75E-06
Molecular function	NADP binding	GO:0050661	6	2.64E-07	2.659561793	35	600	CL10077.Contig3_All,Unigene152807_All,Unigene115448_All,Unigene8747_All,CL1364.Contig13_All,Unigene23845_All,CL9042.Contig1_All,Unigene121735_All,Unigene4288_All,Unigene24490_All,Unigene38972_All,Unigene124095_All,Unigene69014_All,Unigene174761_All,Unigene73456_All,Unigene11376_All,Unigene1548_All,Unigene105047_All,Unigene82578_All,Unigene94273_All,Unigene12167_All,Unigene16178_All,Unigene109445_…	8.04E-06
Molecular function	hydroxymethylglutaryl-CoA reductase (NADPH) activity	GO:0004420	6	2.77E-07	6.591684995	12	83	Unigene152807_All,Unigene23845_All,Unigene24490_All,Unigene38972_All,Unigene1548_All,Unigene12167_All,Unigene28444_All,Unigene47791_All,Unigene27467_All,Unigene27130_All,Unigene177092_All,Unigene24962_All,	8.20E-06
Molecular function	inorganic diphosphatase activity	GO:0004427	7	3.21E-07	5.455511371	14	117	CL555.Contig9_All,CL4651.Contig1_All,Unigene150811_All,CL3125.Contig24_All,CL14798.Contig9_All,CL3125.Contig5_All,CL555.Contig4_All,CL3125.Contig1_All,CL3125.Contig12_All,CL555.Contig14_All,CL555.Contig7_All,CL10156.Contig1_All,CL3125.Contig17_All,CL3125.Contig10_All,	9.21E-06
Molecular function	linoleate 13S-lipoxygenase activity	GO:0016165	6	4.51E-07	11.05272434	8	33	Unigene108285_All,Unigene46197_All,Unigene11234_All,Unigene108284_All,Unigene26981_All,Unigene47757_All,Unigene160541_All,Unigene16668_All,	1.26E-05
Molecular function	carbonate dehydratase activity	GO:0004089	6	5.97E-07	5.189388865	14	123	Unigene111235_All,Unigene86071_All,Unigene45314_All,Unigene18348_All,Unigene115520_All,Unigene10436_All,Unigene130019_All,Unigene16241_All,Unigene10718_All,Unigene26051_All,Unigene30989_All,Unigene15484_All,Unigene34766_All,Unigene10418_All,	1.62E-05
Molecular function	sulfur compound transmembrane transporter activity	GO:1901682	4	6.21E-07	4.530930473	16	161	CL6528.Contig4_All,CL3531.Contig11_All,Unigene150029_All,Unigene100771_All,CL4704.Contig12_All,CL6528.Contig1_All,Unigene164652_All,Unigene22218_All,CL3531.Contig1_All,Unigene59417_All,CL6528.Contig2_All,Unigene165360_All,Unigene78337_All,Unigene60962_All,Unigene59416_All,Unigene38970_All,	1.64E-05
Molecular function	transferase activity, transferring hexosyl groups	GO:0016758	5	8.40E-07	1.699439428	93	2495	Unigene119430_All,Unigene79464_All,Unigene46890_All,Unigene60787_All,Unigene47290_All,Unigene125469_All,CL4615.Contig1_All,Unigene162535_All,Unigene59697_All,Unigene25916_All,Unigene88963_All,Unigene150959_All,CL1675.Contig24_All,Unigene54299_All,CL14266.Contig1_All,Unigene26080_All,Unigene61231_All,Unigene84354_All,Unigene50617_All,CL11933.Contig1_All,Unigene43207_All,CL7683.Contig1_All,Unigene9…	2.15E-05
Molecular function	phosphatase activity	GO:0016791	6	1.19E-06	1.713125078	88	2342	Unigene137347_All,Unigene57070_All,Unigene37584_All,Unigene30938_All,Unigene51648_All,Unigene83827_All,CL1683.Contig20_All,Unigene107397_All,Unigene16018_All,Unigene87826_All,Unigene25830_All,Unigene3042_All,Unigene91194_All,Unigene9037_All,Unigene58632_All,CL4279.Contig3_All,CL1683.Contig19_All,Unigene117836_All,CL5678.Contig22_All,CL4132.Contig20_All,Unigene82034_All,Unigene49225_All,Unigene202…	2.98E-05
Molecular function	hydroxymethylglutaryl-CoA reductase activity	GO:0042282	6	1.44E-06	9.598418502	8	38	Unigene152807_All,Unigene23845_All,Unigene24490_All,Unigene28444_All,Unigene47791_All,Unigene27467_All,Unigene27130_All,Unigene177092_All,	3.51E-05
Molecular function	transcription regulator activity	GO:0140110	2	1.70E-06	1.535342923	128	3801	Unigene42120_All,Unigene112599_All,CL5257.Contig6_All,Unigene62297_All,Unigene149353_All,Unigene15009_All,CL991.Contig5_All,CL6792.Contig1_All,Unigene138238_All,Unigene25474_All,Unigene46680_All,CL5279.Contig2_All,Unigene107656_All,Unigene2063_All,CL1919.Contig5_All,Unigene105037_All,CL11197.Contig2_All,CL7872.Contig4_All,CL3418.Contig3_All,Unigene5294_All,CL5423.Contig11_All,CL5257.Contig3_All,U…	4.04E-05
Molecular function	sequence-specific DNA binding	GO:0043565	6	1.81E-06	1.634139351	100	2790	Unigene112599_All,CL13.Contig3_All,CL5257.Contig6_All,Unigene62297_All,Unigene79169_All,Unigene15009_All,Unigene107656_All,Unigene2063_All,CL11197.Contig2_All,CL13.Contig16_All,CL3418.Contig3_All,CL5423.Contig11_All,CL5257.Contig3_All,Unigene101021_All,Unigene71831_All,Unigene113477_All,Unigene35430_All,CL4098.Contig1_All,Unigene48145_All,Unigene81480_All,Unigene70396_All,CL5257.Contig7_All,Unige…	4.21E-05
Molecular function	nitrate reductase (NADPH) activity	GO:0050464	6	2.09E-06	20.72385813	5	11	CL2834.Contig5_All,Unigene98011_All,Unigene98012_All,Unigene3568_All,Unigene98010_All,	4.74E-05
Molecular function	galactosyltransferase activity	GO:0008378	6	2.53E-06	4.07530618	16	179	Unigene60787_All,Unigene47290_All,Unigene59697_All,Unigene61231_All,CL11933.Contig1_All,Unigene43207_All,CL7683.Contig1_All,Unigene104724_All,Unigene11799_All,Unigene82330_All,Unigene36700_All,Unigene79106_All,Unigene69780_All,Unigene127349_All,Unigene33065_All,Unigene79016_All,	5.62E-05
Molecular function	transferase activity, transferring glycosyl groups	GO:0016757	4	3.29E-06	1.531887503	122	3631	Unigene119430_All,Unigene34818_All,Unigene79464_All,Unigene46890_All,Unigene60787_All,Unigene47290_All,Unigene76243_All,Unigene125469_All,CL4615.Contig1_All,Unigene162535_All,Unigene59697_All,Unigene25916_All,Unigene8304_All,Unigene88963_All,Unigene150959_All,CL11252.Contig2_All,CL11489.Contig2_All,CL1675.Contig24_All,Unigene42115_All,Unigene54299_All,CL14266.Contig1_All,Unigene26080_All,Unigene5…	7.13E-05
Molecular function	oxidoreductase activity, acting on the aldehyde or oxo group of donors, NAD or NADP as acceptor	GO:0016620	5	3.41E-06	3.223711265	21	297	Unigene16295_All,Unigene74828_All,Unigene115448_All,Unigene8747_All,CL1364.Contig13_All,CL9042.Contig1_All,Unigene121735_All,CL5063.Contig4_All,Unigene124095_All,Unigene174761_All,Unigene73456_All,CL9405.Contig3_All,Unigene11376_All,Unigene95867_All,Unigene82578_All,Unigene94273_All,Unigene16178_All,CL10415.Contig1_All,Unigene104364_All,Unigene87345_All,Unigene38498_All,	7.22E-05
Molecular function	RNA polymerase II proximal promoter sequence-specific DNA binding	GO:0000978	10	3.59E-06	5.210570044	12	105	Unigene48145_All,CL5257.Contig7_All,Unigene77649_All,CL5257.Contig2_All,Unigene62230_All,Unigene57045_All,Unigene42031_All,Unigene79866_All,CL9809.Contig1_All,CL5257.Contig5_All,Unigene62027_All,CL12725.Contig1_All,	7.44E-05
Molecular function	oxidoreductase activity, acting on the CH-NH group of donors	GO:0016645	4	4.12E-06	3.423941778	19	253	Unigene31133_All,Unigene116019_All,CL3862.Contig5_All,Unigene154453_All,Unigene107175_All,CL3862.Contig1_All,Unigene107177_All,Unigene37430_All,CL7625.Contig2_All,Unigene117530_All,CL3862.Contig2_All,Unigene107178_All,Unigene107181_All,Unigene12115_All,CL8997.Contig1_All,CL2367.Contig1_All,Unigene107179_All,CL3862.Contig4_All,Unigene107176_All,	8.36E-05
Molecular function	ribulose-bisphosphate carboxylase activity	GO:0016984	6	6.27E-06	9.671133794	7	33	Unigene58105_All,Unigene69422_All,Unigene174212_All,Unigene8912_All,Unigene150137_All,Unigene134058_All,Unigene60961_All,	1.25E-04
Molecular function	chitinase activity	GO:0004568	6	7.98E-06	5.279130176	11	95	Unigene108464_All,Unigene76996_All,Unigene75167_All,CL1039.Contig7_All,Unigene82095_All,Unigene74555_All,Unigene1279_All,CL1039.Contig3_All,Unigene70827_All,Unigene1276_All,Unigene81913_All,	1.56E-04
Molecular function	proximal promoter sequence-specific DNA binding	GO:0000987	9	1.01E-05	4.716464264	12	116	Unigene48145_All,CL5257.Contig7_All,Unigene77649_All,CL5257.Contig2_All,Unigene62230_All,Unigene57045_All,Unigene42031_All,Unigene79866_All,CL9809.Contig1_All,CL5257.Contig5_All,Unigene62027_All,CL12725.Contig1_All,	1.94E-04
Molecular function	glucosyltransferase activity	GO:0046527	6	1.06E-05	2.057163672	43	953	Unigene119430_All,Unigene79464_All,Unigene46890_All,Unigene125469_All,Unigene162535_All,Unigene25916_All,Unigene150959_All,CL1675.Contig24_All,CL14266.Contig1_All,Unigene84354_All,Unigene96157_All,Unigene18146_All,CL15607.Contig1_All,CL11252.Contig1_All,Unigene86376_All,Unigene78243_All,Unigene21551_All,CL6276.Contig6_All,Unigene80992_All,Unigene53027_All,Unigene86021_All,CL2802.Contig2_All,CL108…	1.99E-04
Molecular function	dicarboxylic acid transmembrane transporter activity	GO:0005310	8	1.06E-05	11.39812197	6	24	Unigene150029_All,Unigene100771_All,Unigene164652_All,Unigene22218_All,Unigene165360_All,Unigene38970_All,	1.95E-04
Molecular function	nucleotide diphosphatase activity	GO:0004551	7	2.18E-05	5.240515849	10	87	CL15990.Contig14_All,CL5526.Contig2_All,CL15990.Contig5_All,CL5526.Contig5_All,CL15990.Contig8_All,Unigene106505_All,CL15990.Contig2_All,CL5526.Contig4_All,CL5526.Contig7_All,Unigene111247_All,	3.94E-04
Molecular function	Hsp90 protein binding	GO:0051879	5	2.39E-05	7.97868538	7	40	Unigene97684_All,Unigene116411_All,Unigene84112_All,Unigene151037_All,Unigene97683_All,Unigene90878_All,CL5973.Contig4_All,	4.24E-04
Molecular function	oxidoreductase activity, acting on other nitrogenous compounds as donors, with NAD or NADP as acceptor	GO:0046857	5	2.51E-05	13.40955526	5	17	CL2834.Contig5_All,Unigene98011_All,Unigene98012_All,Unigene3568_All,Unigene98010_All,	4.37E-04
Molecular function	phosphoric ester hydrolase activity	GO:0042578	5	2.82E-05	1.526363839	100	2987	Unigene137347_All,Unigene57070_All,Unigene37584_All,Unigene30938_All,Unigene51648_All,Unigene83827_All,CL1683.Contig20_All,Unigene49689_All,Unigene107397_All,Unigene16018_All,Unigene87826_All,Unigene25830_All,Unigene3042_All,Unigene91194_All,Unigene9037_All,Unigene58632_All,CL4279.Contig3_All,CL1683.Contig19_All,Unigene117836_All,CL5678.Contig22_All,CL4132.Contig20_All,Unigene82034_All,Unigene492…	4.83E-04
Molecular function	phosphatidylinositol-4,5-bisphosphate 5-phosphatase activity	GO:0004439	10	5.29E-05	4.323425575	11	116	Unigene3042_All,CL4279.Contig3_All,Unigene117836_All,Unigene31671_All,Unigene4896_All,CL16393.Contig1_All,Unigene80854_All,Unigene77303_All,Unigene57896_All,CL1662.Contig4_All,Unigene94910_All,	8.89E-04
Molecular function	phosphatidylinositol-4,5-bisphosphate phosphatase activity	GO:0106019	9	5.29E-05	4.323425575	11	116	Unigene3042_All,CL4279.Contig3_All,Unigene117836_All,Unigene31671_All,Unigene4896_All,CL16393.Contig1_All,Unigene80854_All,Unigene77303_All,Unigene57896_All,CL1662.Contig4_All,Unigene94910_All,	8.89E-04
Molecular function	phosphatidylinositol bisphosphate phosphatase activity	GO:0034593	8	5.29E-05	4.323425575	11	116	Unigene3042_All,CL4279.Contig3_All,Unigene117836_All,Unigene31671_All,Unigene4896_All,CL16393.Contig1_All,Unigene80854_All,Unigene77303_All,Unigene57896_All,CL1662.Contig4_All,Unigene94910_All,	8.89E-04
Molecular function	phosphatidylinositol phosphate 5-phosphatase activity	GO:0034595	8	5.29E-05	4.323425575	11	116	Unigene3042_All,CL4279.Contig3_All,Unigene117836_All,Unigene31671_All,Unigene4896_All,CL16393.Contig1_All,Unigene80854_All,Unigene77303_All,Unigene57896_All,CL1662.Contig4_All,Unigene94910_All,	8.89E-04
Molecular function	acireductone dioxygenase [iron(II)-requiring] activity	GO:0010309	6	5.95E-05	11.39812197	5	20	Unigene77649_All,Unigene62230_All,CL9809.Contig1_All,Unigene62027_All,CL12725.Contig1_All,	9.36E-04
Molecular function	beta-mannosidase activity	GO:0004567	7	6.15E-05	8.548591478	6	32	Unigene110497_All,Unigene92076_All,Unigene108785_All,Unigene111330_All,Unigene120595_All,Unigene4002_All,	9.51E-04
Molecular function	calcium ion transmembrane transporter activity	GO:0015085	8	7.20E-05	2.78539315	19	311	Unigene39103_All,Unigene103649_All,Unigene21791_All,Unigene165471_All,Unigene37209_All,Unigene176891_All,Unigene29689_All,Unigene65275_All,Unigene45496_All,Unigene34444_All,Unigene14449_All,Unigene46865_All,Unigene14472_All,Unigene178190_All,Unigene168795_All,Unigene41856_All,Unigene10726_All,Unigene12053_All,CL7875.Contig1_All,	0.001096242
Molecular function	cation channel activity	GO:0005261	7	7.89E-05	2.426207781	24	451	CL17152.Contig1_All,CL5806.Contig3_All,Unigene48864_All,CL4268.Contig33_All,Unigene165471_All,Unigene4262_All,Unigene37209_All,CL2989.Contig8_All,CL4268.Contig25_All,Unigene29689_All,CL2080.Contig10_All,Unigene48866_All,Unigene70138_All,Unigene41856_All,Unigene68010_All,Unigene89328_All,CL9165.Contig15_All,Unigene109327_All,Unigene12053_All,CL7033.Contig2_All,CL6543.Contig17_All,CL5424.Contig1_Al…	0.001183725
Molecular function	UDP-glucosyltransferase activity	GO:0035251	7	8.92E-05	2.050455804	34	756	Unigene119430_All,Unigene79464_All,Unigene162535_All,Unigene25916_All,Unigene150959_All,CL1675.Contig24_All,CL14266.Contig1_All,Unigene84354_All,Unigene96157_All,Unigene18146_All,CL11252.Contig1_All,Unigene86376_All,Unigene78243_All,Unigene21551_All,Unigene80992_All,Unigene86021_All,CL10816.Contig1_All,Unigene78242_All,Unigene19799_All,Unigene127044_All,Unigene82190_All,Unigene10017_All,Unigene12…	0.001317891
Molecular function	terpene synthase activity	GO:0010333	6	1.12E-04	3.980296561	11	126	Unigene90636_All,Unigene38361_All,Unigene10810_All,CL5596.Contig2_All,Unigene29909_All,Unigene127580_All,Unigene59766_All,Unigene39908_All,CL15645.Contig3_All,Unigene44468_All,Unigene150303_All,	0.001630532
Molecular function	lyase activity	GO:0016829	3	1.13E-04	1.566468842	76	2212	Unigene58105_All,Unigene19320_All,Unigene71805_All,Unigene90636_All,Unigene62180_All,Unigene128129_All,Unigene117967_All,Unigene111235_All,Unigene23428_All,Unigene86071_All,Unigene113285_All,Unigene38361_All,Unigene3170_All,Unigene45314_All,CL6902.Contig1_All,Unigene18348_All,Unigene10810_All,Unigene115520_All,Unigene10436_All,Unigene124289_All,Unigene128600_All,Unigene69422_All,CL2495.Contig1_Al…	0.001615716
Molecular function	coenzyme binding	GO:0050662	4	1.40E-04	1.422815116	114	3653	Unigene108333_All,CL10077.Contig3_All,Unigene28594_All,Unigene152807_All,Unigene89397_All,CL2834.Contig5_All,Unigene117967_All,Unigene98011_All,Unigene115448_All,Unigene122165_All,Unigene8747_All,Unigene31133_All,Unigene28655_All,Unigene23428_All,CL1364.Contig13_All,Unigene23845_All,CL9042.Contig1_All,Unigene3818_All,Unigene148874_All,Unigene116019_All,CL407.Contig1_All,CL3862.Contig5_All,Unigene…	0.001974785
Molecular function	endonuclease activity, active with either ribo- or deoxyribonucleic acids and producing 3'-phosphomonoesters	GO:0016894	7	1.58E-04	3.828376845	11	131	Unigene56701_All,Unigene151574_All,Unigene74721_All,Unigene164053_All,Unigene84283_All,Unigene32214_All,Unigene82178_All,Unigene92087_All,Unigene62115_All,Unigene109796_All,Unigene8880_All,	0.002175857
Molecular function	oxidoreductase activity, acting on the aldehyde or oxo group of donors	GO:0016903	4	1.70E-04	2.467634653	21	388	Unigene16295_All,Unigene74828_All,Unigene115448_All,Unigene8747_All,CL1364.Contig13_All,CL9042.Contig1_All,Unigene121735_All,CL5063.Contig4_All,Unigene124095_All,Unigene174761_All,Unigene73456_All,CL9405.Contig3_All,Unigene11376_All,Unigene95867_All,Unigene82578_All,Unigene94273_All,Unigene16178_All,CL10415.Contig1_All,Unigene104364_All,Unigene87345_All,Unigene38498_All,	0.002299179
Molecular function	ATPase-coupled calcium transmembrane transporter activity	GO:0005388	10	2.09E-04	3.462720599	12	158	Unigene39103_All,Unigene103649_All,Unigene176891_All,Unigene65275_All,Unigene45496_All,Unigene34444_All,Unigene14449_All,Unigene46865_All,Unigene14472_All,Unigene178190_All,Unigene168795_All,Unigene10726_All,	0.002723465
Molecular function	flavin adenine dinucleotide binding	GO:0050660	6	2.27E-04	1.808200653	42	1059	CL10077.Contig3_All,Unigene89397_All,Unigene122165_All,Unigene31133_All,Unigene3818_All,Unigene148874_All,Unigene116019_All,CL3862.Contig5_All,Unigene154453_All,Unigene4288_All,Unigene107175_All,CL3862.Contig1_All,Unigene107177_All,Unigene37430_All,Unigene69014_All,CL10272.Contig7_All,CL7625.Contig2_All,Unigene117530_All,Unigene25572_All,CL3862.Contig2_All,Unigene105047_All,Unigene107178_All,Unig…	0.002913909
Molecular function	NAD binding	GO:0051287	6	2.31E-04	2.106583599	28	606	Unigene8747_All,Unigene28655_All,CL9042.Contig1_All,CL15990.Contig14_All,CL5526.Contig2_All,CL15990.Contig5_All,Unigene127827_All,Unigene11376_All,CL5526.Contig5_All,CL15990.Contig8_All,Unigene71608_All,Unigene82578_All,Unigene16178_All,Unigene53043_All,Unigene106505_All,CL15990.Contig2_All,CL5526.Contig4_All,Unigene72728_All,CL10415.Contig1_All,Unigene71777_All,Unigene104364_All,Unigene52784_All…	0.002923357
Molecular function	voltage-gated cation channel activity	GO:0022843	9	2.32E-04	2.710042986	17	286	CL5806.Contig3_All,Unigene48864_All,Unigene165471_All,Unigene37209_All,Unigene29689_All,Unigene48866_All,Unigene70138_All,Unigene41856_All,Unigene68010_All,Unigene89328_All,Unigene109327_All,Unigene12053_All,CL7033.Contig2_All,CL6543.Contig17_All,CL5424.Contig1_All,CL7875.Contig1_All,Unigene148865_All,	0.00290617
Molecular function	chitin binding	GO:0008061	4	2.66E-04	4.799209251	8	76	Unigene76996_All,Unigene75167_All,CL1039.Contig7_All,Unigene82095_All,Unigene1279_All,CL1039.Contig3_All,Unigene70827_All,Unigene1276_All,	0.003242427
Molecular function	ribonuclease T2 activity	GO:0033897	9	2.69E-04	3.896793836	10	117	Unigene56701_All,Unigene151574_All,Unigene74721_All,Unigene164053_All,Unigene84283_All,Unigene32214_All,Unigene82178_All,Unigene62115_All,Unigene109796_All,Unigene8880_All,	0.003242916
Molecular function	magnesium chelatase activity	GO:0016851	6	2.73E-04	8.443053312	5	27	Unigene57328_All,Unigene162503_All,Unigene9267_All,Unigene175454_All,CL3074.Contig3_All,	0.003244466
Molecular function	ligase activity, forming nitrogen-metal bonds	GO:0051002	4	2.73E-04	8.443053312	5	27	Unigene57328_All,Unigene162503_All,Unigene9267_All,Unigene175454_All,CL3074.Contig3_All,	0.003244466
Molecular function	ligase activity, forming nitrogen-metal bonds, forming coordination complexes	GO:0051003	5	2.73E-04	8.443053312	5	27	Unigene57328_All,Unigene162503_All,Unigene9267_All,Unigene175454_All,CL3074.Contig3_All,	0.003244466
Molecular function	carboxy-lyase activity	GO:0016831	5	2.86E-04	2.26975589	23	462	Unigene58105_All,Unigene117967_All,Unigene69422_All,CL14651.Contig1_All,Unigene49612_All,CL6490.Contig2_All,CL6059.Contig3_All,Unigene74892_All,Unigene174212_All,Unigene43258_All,Unigene26616_All,Unigene71608_All,Unigene49613_All,Unigene8912_All,Unigene150137_All,Unigene12618_All,Unigene134058_All,Unigene72728_All,Unigene52042_All,CL9198.Contig4_All,Unigene33080_All,Unigene74532_All,Unigene60961_…	0.00328348
Molecular function	endoribonuclease activity, producing 3'-phosphomonoesters	GO:0016892	8	3.53E-04	3.767974205	10	121	Unigene56701_All,Unigene151574_All,Unigene74721_All,Unigene164053_All,Unigene84283_All,Unigene32214_All,Unigene82178_All,Unigene62115_All,Unigene109796_All,Unigene8880_All,	0.004005239
Molecular function	UDP-glycosyltransferase activity	GO:0008194	5	4.18E-04	1.638238548	53	1475	Unigene119430_All,Unigene79464_All,Unigene162535_All,Unigene25916_All,Unigene88963_All,Unigene150959_All,CL1675.Contig24_All,Unigene54299_All,CL14266.Contig1_All,Unigene26080_All,Unigene61231_All,Unigene84354_All,Unigene50617_All,Unigene96157_All,Unigene100990_All,Unigene16541_All,Unigene18146_All,CL11252.Contig1_All,Unigene151890_All,Unigene86376_All,Unigene1456_All,Unigene78243_All,Unigene21551…	0.004682296
Molecular function	calmodulin binding	GO:0005516	4	4.57E-04	1.774026766	40	1028	Unigene46982_All,Unigene39103_All,Unigene103649_All,Unigene40184_All,Unigene76527_All,Unigene33414_All,CL403.Contig1_All,Unigene56982_All,CL403.Contig21_All,CL13200.Contig1_All,Unigene33849_All,Unigene21812_All,Unigene49171_All,Unigene176891_All,Unigene65275_All,CL403.Contig26_All,CL1283.Contig5_All,Unigene101980_All,Unigene45496_All,Unigene34444_All,Unigene14449_All,Unigene46865_All,Unigene14472…	0.005005127
Molecular function	RNA polymerase II regulatory region sequence-specific DNA binding	GO:0000977	9	6.52E-04	2.279624394	20	400	Unigene112599_All,CL11197.Contig2_All,Unigene35430_All,Unigene48145_All,CL5257.Contig7_All,Unigene77649_All,CL5257.Contig2_All,Unigene62230_All,Unigene64665_All,Unigene57045_All,Unigene54930_All,Unigene58945_All,Unigene42031_All,Unigene79866_All,CL9809.Contig1_All,CL5257.Contig5_All,Unigene127186_All,Unigene62027_All,CL12725.Contig1_All,CL11197.Contig1_All,	0.006835036
Molecular function	malate dehydrogenase activity	GO:0016615	5	7.47E-04	3.194378132	11	157	Unigene28655_All,Unigene127827_All,Unigene98728_All,Unigene71608_All,Unigene98687_All,Unigene53043_All,Unigene72728_All,Unigene60142_All,Unigene126747_All,Unigene92437_All,Unigene3953_All,	0.007746708
Molecular function	inorganic anion transmembrane transporter activity	GO:0015103	6	7.51E-04	2.157063943	22	465	CL6528.Contig4_All,CL3531.Contig11_All,Unigene150029_All,Unigene100771_All,CL6528.Contig1_All,Unigene117810_All,Unigene14955_All,Unigene164652_All,Unigene22218_All,CL3531.Contig1_All,Unigene59417_All,CL6528.Contig2_All,Unigene33858_All,Unigene165360_All,Unigene17614_All,CL14405.Contig3_All,Unigene5457_All,Unigene60962_All,Unigene21205_All,Unigene37076_All,Unigene59416_All,Unigene38970_All,	0.007706698
Molecular function	RNA polymerase II regulatory region DNA binding	GO:0001012	7	7.59E-04	2.251480883	20	405	Unigene112599_All,CL11197.Contig2_All,Unigene35430_All,Unigene48145_All,CL5257.Contig7_All,Unigene77649_All,CL5257.Contig2_All,Unigene62230_All,Unigene64665_All,Unigene57045_All,Unigene54930_All,Unigene58945_All,Unigene42031_All,Unigene79866_All,CL9809.Contig1_All,CL5257.Contig5_All,Unigene127186_All,Unigene62027_All,CL12725.Contig1_All,CL11197.Contig1_All,	0.007711026
Molecular function	glucan exo-1,3-beta-glucosidase activity	GO:0004338	8	8.28E-04	6.70477763	5	34	Unigene110497_All,Unigene92076_All,Unigene111330_All,Unigene4002_All,Unigene64459_All,	0.00832531
Molecular function	phosphatidylinositol phosphate phosphatase activity	GO:0052866	7	8.73E-04	3.134483542	11	160	Unigene3042_All,CL4279.Contig3_All,Unigene117836_All,Unigene31671_All,Unigene4896_All,CL16393.Contig1_All,Unigene80854_All,Unigene77303_All,Unigene57896_All,CL1662.Contig4_All,Unigene94910_All,	0.008684364
Molecular function	cellulose synthase activity	GO:0016759	7	9.17E-04	2.670689667	14	239	CL1675.Contig24_All,CL14266.Contig1_All,Unigene84354_All,Unigene96157_All,Unigene18146_All,Unigene86021_All,CL10816.Contig1_All,Unigene19799_All,Unigene82190_All,CL1675.Contig9_All,Unigene80398_All,CL1675.Contig4_All,Unigene122763_All,Unigene9775_All,	0.009026342
Molecular function	cellulose synthase (UDP-forming) activity	GO:0016760	8	9.17E-04	2.670689667	14	239	CL1675.Contig24_All,CL14266.Contig1_All,Unigene84354_All,Unigene96157_All,Unigene18146_All,Unigene86021_All,CL10816.Contig1_All,Unigene19799_All,Unigene82190_All,CL1675.Contig9_All,Unigene80398_All,CL1675.Contig4_All,Unigene122763_All,Unigene9775_All,	0.009026342
Molecular function	carbon-oxygen lyase activity, acting on phosphates	GO:0016838	5	9.66E-04	3.095786214	11	162	Unigene90636_All,Unigene38361_All,Unigene10810_All,CL5596.Contig2_All,Unigene29909_All,Unigene127580_All,Unigene59766_All,Unigene39908_All,CL15645.Contig3_All,Unigene44468_All,Unigene150303_All,	0.009328203
Molecular function	lipid binding	GO:0008289	3	0.001002875	1.607217199	49	1390	CL77.Contig1_All,Unigene32058_All,Unigene96069_All,CL6846.Contig2_All,Unigene97606_All,Unigene101876_All,CL4370.Contig2_All,Unigene88950_All,Unigene2993_All,Unigene88949_All,Unigene58779_All,CL5153.Contig11_All,Unigene141764_All,Unigene108485_All,CL5153.Contig8_All,CL2848.Contig7_All,Unigene85681_All,Unigene79995_All,CL7782.Contig4_All,CL10828.Contig3_All,Unigene66833_All,Unigene117895_All,Unigen…	0.009586309
Molecular function	MAP kinase activity	GO:0004707	8	0.001032815	2.637581944	14	242	CL12143.Contig5_All,Unigene22449_All,CL12143.Contig6_All,Unigene110554_All,Unigene95295_All,Unigene34532_All,Unigene173055_All,CL10616.Contig1_All,Unigene18281_All,Unigene164938_All,Unigene129515_All,CL3193.Contig14_All,Unigene39259_All,CL10616.Contig2_All,	0.00977665
Cellular component	plastoglobule	GO:0010287	7	0	6.995794567	41	277	Unigene71208_All,CL2501.Contig3_All,Unigene154261_All,Unigene82143_All,CL6936.Contig3_All,Unigene156345_All,Unigene131637_All,CL11177.Contig1_All,Unigene96807_All,Unigene78131_All,Unigene103189_All,Unigene92417_All,Unigene103223_All,CL7473.Contig4_All,Unigene78132_All,Unigene126265_All,Unigene58252_All,Unigene118662_All,Unigene136402_All,Unigene75888_All,Unigene122922_All,Unigene99057_All,CL14402…	0
Cellular component	photosynthetic membrane	GO:0034357	5	0	5.810110614	178	1448	Unigene90321_All,Unigene71208_All,Unigene108745_All,Unigene57626_All,CL1645.Contig9_All,CL2501.Contig3_All,CL5198.Contig3_All,CL4573.Contig3_All,Unigene154261_All,Unigene37602_All,Unigene126106_All,Unigene125053_All,Unigene82143_All,Unigene108078_All,CL6936.Contig3_All,Unigene156345_All,Unigene131637_All,CL2113.Contig9_All,CL1175.Contig6_All,Unigene3818_All,Unigene90359_All,Unigene78129_All,Unige…	0
Cellular component	thylakoid membrane	GO:0042651	6	0	5.367870734	159	1400	Unigene90321_All,Unigene71208_All,Unigene108745_All,CL1645.Contig9_All,CL2501.Contig3_All,CL5198.Contig3_All,CL4573.Contig3_All,Unigene154261_All,Unigene37602_All,Unigene126106_All,Unigene125053_All,Unigene82143_All,CL6936.Contig3_All,Unigene156345_All,Unigene131637_All,CL2113.Contig9_All,CL1175.Contig6_All,Unigene3818_All,Unigene90359_All,Unigene78129_All,Unigene64203_All,CL6927.Contig1_All,Unig…	0
Cellular component	plastid thylakoid	GO:0031976	6	0	5.302501274	162	1444	Unigene90321_All,Unigene71208_All,Unigene108745_All,CL1645.Contig9_All,CL2501.Contig3_All,CL5198.Contig3_All,CL4573.Contig3_All,Unigene154261_All,Unigene37602_All,Unigene126106_All,Unigene125053_All,Unigene82143_All,CL6936.Contig3_All,Unigene156345_All,Unigene131637_All,Unigene41039_All,CL2113.Contig9_All,CL1175.Contig6_All,Unigene3818_All,Unigene90359_All,Unigene78129_All,Unigene64203_All,Unigen…	0
Cellular component	organelle subcompartment	GO:0031984	5	0	3.682171124	189	2426	Unigene90321_All,Unigene91444_All,Unigene71208_All,Unigene108745_All,CL1645.Contig9_All,CL2501.Contig3_All,CL5198.Contig3_All,CL4573.Contig3_All,Unigene154261_All,Unigene37602_All,Unigene126106_All,Unigene125053_All,Unigene82143_All,CL6936.Contig3_All,Unigene156345_All,Unigene131637_All,CL1675.Contig24_All,Unigene41039_All,Unigene19701_All,CL2113.Contig9_All,CL1175.Contig6_All,CL14266.Contig1_All…	0
Cellular component	plastid thylakoid membrane	GO:0055035	7	0	6.105501985	143	1107	Unigene90321_All,Unigene71208_All,Unigene108745_All,CL1645.Contig9_All,CL2501.Contig3_All,CL5198.Contig3_All,CL4573.Contig3_All,Unigene154261_All,Unigene37602_All,Unigene126106_All,Unigene125053_All,Unigene82143_All,CL6936.Contig3_All,Unigene156345_All,Unigene131637_All,CL2113.Contig9_All,CL1175.Contig6_All,Unigene3818_All,Unigene90359_All,Unigene78129_All,Unigene64203_All,Unigene4490_All,CL11177…	0
Cellular component	chloroplast	GO:0009507	7	0	1.855515483	307	7820	Unigene90321_All,Unigene57070_All,Unigene58105_All,Unigene48922_All,CL9711.Contig1_All,Unigene19320_All,Unigene71208_All,Unigene108745_All,Unigene87151_All,CL1645.Contig9_All,CL2501.Contig3_All,Unigene112135_All,Unigene160170_All,CL5198.Contig3_All,CL4573.Contig3_All,Unigene154261_All,Unigene37602_All,Unigene126106_All,Unigene125053_All,Unigene82143_All,Unigene48917_All,CL6936.Contig3_All,Unigene…	0
Cellular component	photosystem	GO:0009521	5	0	13.27519465	116	413	Unigene71208_All,Unigene108745_All,Unigene57626_All,CL2501.Contig3_All,Unigene154261_All,Unigene125053_All,Unigene82143_All,Unigene108078_All,CL6936.Contig3_All,Unigene156345_All,Unigene131637_All,CL1175.Contig6_All,Unigene78129_All,Unigene64203_All,CL6927.Contig1_All,CL11177.Contig1_All,Unigene102789_All,Unigene96807_All,Unigene78131_All,Unigene79556_All,Unigene98992_All,Unigene109220_All,Unigen…	0
Cellular component	photosystem I	GO:0009522	6	0	21.50789843	81	178	Unigene71208_All,Unigene108745_All,Unigene57626_All,CL2501.Contig3_All,Unigene154261_All,Unigene125053_All,Unigene82143_All,CL6936.Contig3_All,Unigene156345_All,Unigene131637_All,CL1175.Contig6_All,Unigene78129_All,Unigene64203_All,CL11177.Contig1_All,Unigene96807_All,Unigene78131_All,Unigene79556_All,Unigene98992_All,Unigene109220_All,Unigene98734_All,CL10268.Contig1_All,CL1175.Contig18_All,CL11…	0
Cellular component	photosystem II	GO:0009523	6	0	12.18014817	92	357	Unigene71208_All,Unigene108745_All,CL2501.Contig3_All,Unigene154261_All,Unigene125053_All,Unigene82143_All,Unigene108078_All,CL6936.Contig3_All,Unigene156345_All,Unigene131637_All,Unigene78129_All,Unigene64203_All,CL6927.Contig1_All,CL11177.Contig1_All,Unigene102789_All,Unigene96807_All,Unigene78131_All,Unigene109220_All,Unigene107936_All,CL10268.Contig1_All,CL1949.Contig3_All,Unigene60304_All,Un…	0
Cellular component	chloroplast thylakoid	GO:0009534	7	0	5.302501274	162	1444	Unigene90321_All,Unigene71208_All,Unigene108745_All,CL1645.Contig9_All,CL2501.Contig3_All,CL5198.Contig3_All,CL4573.Contig3_All,Unigene154261_All,Unigene37602_All,Unigene126106_All,Unigene125053_All,Unigene82143_All,CL6936.Contig3_All,Unigene156345_All,Unigene131637_All,Unigene41039_All,CL2113.Contig9_All,CL1175.Contig6_All,Unigene3818_All,Unigene90359_All,Unigene78129_All,Unigene64203_All,Unigen…	0
Cellular component	chloroplast thylakoid membrane	GO:0009535	8	0	6.105501985	143	1107	Unigene90321_All,Unigene71208_All,Unigene108745_All,CL1645.Contig9_All,CL2501.Contig3_All,CL5198.Contig3_All,CL4573.Contig3_All,Unigene154261_All,Unigene37602_All,Unigene126106_All,Unigene125053_All,Unigene82143_All,CL6936.Contig3_All,Unigene156345_All,Unigene131637_All,CL2113.Contig9_All,CL1175.Contig6_All,Unigene3818_All,Unigene90359_All,Unigene78129_All,Unigene64203_All,Unigene4490_All,CL11177…	0
Cellular component	plastid	GO:0009536	6	0	1.878631856	321	8076	Unigene90321_All,Unigene57070_All,Unigene58105_All,Unigene48922_All,CL9711.Contig1_All,CL11405.Contig12_All,Unigene19320_All,Unigene71208_All,Unigene108745_All,Unigene87151_All,CL1645.Contig9_All,CL2501.Contig3_All,Unigene112135_All,Unigene160170_All,CL5198.Contig3_All,CL4573.Contig3_All,Unigene154261_All,Unigene37602_All,Unigene126106_All,Unigene125053_All,Unigene82143_All,Unigene48917_All,CL693…	0
Cellular component	photosystem I reaction center	GO:0009538	5	0	29.7589852	17	27	Unigene57626_All,CL1175.Contig6_All,Unigene79556_All,Unigene98734_All,CL1175.Contig18_All,CL1175.Contig3_All,Unigene107848_All,CL6724.Contig1_All,CL1175.Contig20_All,CL1175.Contig4_All,Unigene107847_All,CL1175.Contig8_All,Unigene64670_All,Unigene107846_All,Unigene110318_All,Unigene98735_All,Unigene122061_All,	0
Cellular component	thylakoid	GO:0009579	4	0	4.832206711	201	1966	Unigene90321_All,CL9711.Contig1_All,Unigene71208_All,Unigene108745_All,Unigene57626_All,CL1645.Contig9_All,CL2501.Contig3_All,CL5198.Contig3_All,CL4573.Contig3_All,Unigene154261_All,Unigene37602_All,Unigene126106_All,Unigene125053_All,Unigene82143_All,Unigene108078_All,CL6936.Contig3_All,Unigene156345_All,Unigene131637_All,Unigene41039_All,CL2113.Contig9_All,CL1175.Contig6_All,Unigene3818_All,Uni…	0
Cellular component	chloroplast part	GO:0044434	6	0	2.363781747	208	4159	Unigene90321_All,Unigene57070_All,CL9711.Contig1_All,Unigene19320_All,Unigene71208_All,Unigene108745_All,CL1645.Contig9_All,CL2501.Contig3_All,CL5198.Contig3_All,CL4573.Contig3_All,Unigene154261_All,Unigene37602_All,Unigene126106_All,Unigene125053_All,Unigene82143_All,CL6936.Contig3_All,Unigene156345_All,Unigene131637_All,CL952.Contig8_All,Unigene112876_All,Unigene69171_All,Unigene41039_All,Unige…	0
Cellular component	plastid part	GO:0044435	5	0	2.322296871	210	4274	Unigene90321_All,Unigene57070_All,Unigene48922_All,CL9711.Contig1_All,Unigene19320_All,Unigene71208_All,Unigene108745_All,CL1645.Contig9_All,CL2501.Contig3_All,CL5198.Contig3_All,CL4573.Contig3_All,Unigene154261_All,Unigene37602_All,Unigene126106_All,Unigene125053_All,Unigene82143_All,Unigene48917_All,CL6936.Contig3_All,Unigene156345_All,Unigene131637_All,CL952.Contig8_All,Unigene112876_All,Unige…	0
Cellular component	thylakoid part	GO:0044436	4	0	5.358364629	184	1623	Unigene90321_All,Unigene71208_All,Unigene108745_All,Unigene57626_All,CL1645.Contig9_All,CL2501.Contig3_All,CL5198.Contig3_All,CL4573.Contig3_All,Unigene154261_All,Unigene37602_All,Unigene126106_All,Unigene125053_All,Unigene82143_All,Unigene108078_All,CL6936.Contig3_All,Unigene156345_All,Unigene131637_All,CL2113.Contig9_All,CL1175.Contig6_All,Unigene3818_All,Unigene90359_All,Unigene78129_All,Unige…	0
Cellular component	membrane protein complex	GO:0098796	3	0	2.814299897	141	2368	Unigene71208_All,Unigene108745_All,CL13515.Contig4_All,Unigene57626_All,CL1645.Contig9_All,CL2501.Contig3_All,Unigene154261_All,Unigene37602_All,Unigene125053_All,Unigene82143_All,Unigene108078_All,CL6936.Contig3_All,Unigene156345_All,Unigene131637_All,CL1175.Contig6_All,Unigene78129_All,Unigene64203_All,CL6927.Contig1_All,CL11177.Contig1_All,Unigene102789_All,Unigene96807_All,Unigene108596_All,U…	0
Cellular component	membrane	GO:0016020	2	7.77E-16	1.169950697	1212	48963	Unigene90321_All,Unigene58508_All,Unigene59816_All,Unigene33551_All,Unigene123608_All,CL77.Contig1_All,Unigene46973_All,Unigene119430_All,CL8688.Contig3_All,Unigene36026_All,CL6528.Contig4_All,CL13884.Contig2_All,CL10047.Contig4_All,CL11405.Contig12_All,Unigene17659_All,Unigene24750_All,Unigene91444_All,Unigene110497_All,Unigene10340_All,Unigene71208_All,Unigene108745_All,Unigene36211_All,CL13515…	1.28E-14
Cellular component	membrane part	GO:0044425	2	3.89E-15	1.180501729	1095	43841	Unigene90321_All,Unigene58508_All,Unigene59816_All,Unigene33551_All,Unigene123608_All,CL77.Contig1_All,Unigene46973_All,Unigene119430_All,CL8688.Contig3_All,Unigene36026_All,CL6528.Contig4_All,CL10047.Contig4_All,Unigene17659_All,Unigene24750_All,Unigene91444_All,Unigene110497_All,Unigene10340_All,Unigene71208_All,Unigene108745_All,Unigene36211_All,CL13515.Contig4_All,CL1480.Contig6_All,Unigene99…	6.11E-14
Cellular component	intrinsic component of membrane	GO:0031224	3	1.57E-12	1.168862681	1041	42094	Unigene90321_All,Unigene58508_All,Unigene59816_All,Unigene33551_All,Unigene123608_All,CL77.Contig1_All,Unigene46973_All,Unigene119430_All,CL8688.Contig3_All,Unigene36026_All,CL6528.Contig4_All,CL10047.Contig4_All,Unigene17659_All,Unigene24750_All,Unigene110497_All,Unigene10340_All,Unigene71208_All,Unigene108745_All,Unigene36211_All,CL1480.Contig6_All,Unigene99862_All,Unigene152807_All,Unigene1181…	2.35E-11
Cellular component	integral component of membrane	GO:0016021	4	1.69E-12	1.169132638	1038	41963	Unigene90321_All,Unigene58508_All,Unigene59816_All,Unigene33551_All,Unigene123608_All,CL77.Contig1_All,Unigene46973_All,Unigene119430_All,CL8688.Contig3_All,Unigene36026_All,CL6528.Contig4_All,CL10047.Contig4_All,Unigene17659_All,Unigene24750_All,Unigene110497_All,Unigene10340_All,Unigene71208_All,Unigene108745_All,Unigene36211_All,CL1480.Contig6_All,Unigene99862_All,Unigene152807_All,Unigene1181…	2.42E-11
Cellular component	chloroplast envelope	GO:0009941	7	2.57E-09	2.128495839	73	1621	CL9711.Contig1_All,Unigene71208_All,CL1645.Contig9_All,CL2501.Contig3_All,CL4573.Contig3_All,Unigene154261_All,Unigene37602_All,Unigene82143_All,Unigene156345_All,Unigene131637_All,CL952.Contig8_All,Unigene112876_All,Unigene69171_All,Unigene54299_All,Unigene3818_All,CL11177.Contig1_All,Unigene163281_All,Unigene96807_All,Unigene10264_All,Unigene78131_All,Unigene3552_All,Unigene35001_All,Unigene590…	3.53E-08
Cellular component	chloroplast thylakoid membrane protein complex	GO:0098807	7	5.15E-09	10.61034646	11	49	CL1645.Contig9_All,Unigene37602_All,Unigene103223_All,CL521.Contig2_All,Unigene109649_All,Unigene14089_All,CL521.Contig8_All,CL1645.Contig7_All,CL14402.Contig1_All,CL1645.Contig8_All,CL1645.Contig4_All,	6.80E-08
Cellular component	plastid envelope	GO:0009526	6	1.03E-08	2.057419055	73	1677	CL9711.Contig1_All,Unigene71208_All,CL1645.Contig9_All,CL2501.Contig3_All,CL4573.Contig3_All,Unigene154261_All,Unigene37602_All,Unigene82143_All,Unigene156345_All,Unigene131637_All,CL952.Contig8_All,Unigene112876_All,Unigene69171_All,Unigene54299_All,Unigene3818_All,CL11177.Contig1_All,Unigene163281_All,Unigene96807_All,Unigene10264_All,Unigene78131_All,Unigene3552_All,Unigene35001_All,Unigene590…	1.31E-07
Cellular component	photosystem II oxygen evolving complex	GO:0009654	5	2.26E-08	4.802252094	19	187	CL6927.Contig1_All,Unigene102789_All,Unigene60304_All,Unigene93705_All,Unigene113483_All,Unigene69604_All,Unigene50903_All,CL1595.Contig15_All,CL3664.Contig2_All,Unigene90332_All,Unigene69603_All,CL3664.Contig1_All,Unigene117931_All,Unigene51366_All,Unigene69602_All,CL1595.Contig3_All,Unigene119178_All,Unigene117932_All,Unigene62521_All,	2.76E-07
Cellular component	cell periphery	GO:0071944	3	6.81E-06	1.318083308	240	8606	Unigene33551_All,CL13884.Contig2_All,Unigene55107_All,CL11405.Contig12_All,Unigene91444_All,Unigene32725_All,Unigene28015_All,Unigene46890_All,Unigene59539_All,Unigene39103_All,CL3124.Contig26_All,CL17152.Contig1_All,Unigene32058_All,Unigene127909_All,Unigene125469_All,Unigene93323_All,Unigene103649_All,Unigene62916_All,Unigene1813_All,Unigene10480_All,Unigene33046_All,CL1675.Contig24_All,Unigene…	8.02E-05
Cellular component	plasma membrane	GO:0005886	3	1.12E-04	1.2923824	203	7424	Unigene33551_All,CL13884.Contig2_All,CL11405.Contig12_All,Unigene91444_All,Unigene32725_All,Unigene28015_All,Unigene59539_All,Unigene39103_All,CL3124.Contig26_All,CL17152.Contig1_All,Unigene32058_All,Unigene127909_All,Unigene93323_All,Unigene103649_All,Unigene62916_All,Unigene10480_All,Unigene33046_All,CL1675.Contig24_All,Unigene19701_All,Unigene101876_All,CL14266.Contig1_All,Unigene40184_All,Uni…	0.001276351
Cellular component	plastid stroma	GO:0009532	6	3.79E-04	1.519887219	72	2239	Unigene57070_All,Unigene48922_All,CL9711.Contig1_All,Unigene19320_All,Unigene71208_All,CL2501.Contig3_All,CL4573.Contig3_All,Unigene154261_All,Unigene82143_All,Unigene48917_All,CL6936.Contig3_All,Unigene156345_All,Unigene131637_All,CL2113.Contig9_All,Unigene90359_All,CL11177.Contig1_All,Unigene96807_All,Unigene78131_All,Unigene59049_All,CL13008.Contig1_All,CL8163.Contig1_All,Unigene92298_All,Unig…	0.004165976
Cellular component	chloroplast stroma	GO:0009570	7	3.86E-04	1.528881212	70	2164	Unigene57070_All,CL9711.Contig1_All,Unigene19320_All,Unigene71208_All,CL2501.Contig3_All,CL4573.Contig3_All,Unigene154261_All,Unigene82143_All,CL6936.Contig3_All,Unigene156345_All,Unigene131637_All,CL2113.Contig9_All,Unigene90359_All,CL11177.Contig1_All,Unigene96807_All,Unigene78131_All,Unigene59049_All,CL13008.Contig1_All,CL8163.Contig1_All,Unigene92298_All,Unigene125151_All,Unigene125698_All,Un…	0.004113085
Cellular component	trans-Golgi network membrane	GO:0032588	7	6.46E-04	4.794926004	7	69	Unigene91444_All,Unigene19701_All,Unigene55379_All,Unigene47514_All,Unigene165428_All,Unigene29843_All,CL8677.Contig2_All,	0.00591816
Cellular component	organelle envelope	GO:0031967	5	0.001095316	1.386221977	94	3205	Unigene123608_All,CL9711.Contig1_All,Unigene24750_All,Unigene71208_All,CL1645.Contig9_All,CL2501.Contig3_All,CL4573.Contig3_All,Unigene154261_All,Unigene37602_All,Unigene150029_All,Unigene82143_All,Unigene100771_All,Unigene156345_All,Unigene131637_All,CL952.Contig8_All,Unigene112876_All,Unigene69171_All,CL4704.Contig12_All,Unigene54299_All,Unigene3818_All,CL1044.Contig15_All,CL11177.Contig1_All,U…	0.009268062
Cellular component	envelope	GO:0031975	3	0.001095316	1.386221977	94	3205	Unigene123608_All,CL9711.Contig1_All,Unigene24750_All,Unigene71208_All,CL1645.Contig9_All,CL2501.Contig3_All,CL4573.Contig3_All,Unigene154261_All,Unigene37602_All,Unigene150029_All,Unigene82143_All,Unigene100771_All,Unigene156345_All,Unigene131637_All,CL952.Contig8_All,Unigene112876_All,Unigene69171_All,CL4704.Contig12_All,Unigene54299_All,Unigene3818_All,CL1044.Contig15_All,CL11177.Contig1_All,U…	0.009268062
Cellular component	intrinsic component of plasma membrane	GO:0031226	4	0.001137308	1.743354244	36	976	Unigene39103_All,Unigene103649_All,Unigene18348_All,Unigene118420_All,Unigene141355_All,Unigene1738_All,Unigene119122_All,Unigene1975_All,CL6528.Contig1_All,Unigene117810_All,Unigene26387_All,CL13466.Contig1_All,Unigene176891_All,Unigene102968_All,Unigene65275_All,Unigene67246_All,Unigene45496_All,Unigene34444_All,Unigene90704_All,Unigene14449_All,Unigene46865_All,Unigene14472_All,CL14804.Contig1…	0.009153945
Biological process	photosynthesis, light harvesting	GO:0009765	5	0	16.23205475	59	169	Unigene71208_All,Unigene108745_All,CL2501.Contig3_All,CL4573.Contig3_All,Unigene154261_All,Unigene125053_All,Unigene82143_All,CL6936.Contig3_All,Unigene156345_All,Unigene131637_All,Unigene78129_All,Unigene64203_All,CL11177.Contig1_All,Unigene96807_All,Unigene78131_All,Unigene109220_All,CL10268.Contig1_All,CL4252.Contig1_All,CL2501.Contig2_All,Unigene64844_All,Unigene103189_All,Unigene92417_All,Un…	0
Biological process	photosynthesis, light harvesting in photosystem I	GO:0009768	6	0	19.04622965	34	83	Unigene71208_All,CL2501.Contig3_All,Unigene154261_All,Unigene82143_All,CL6936.Contig3_All,Unigene156345_All,Unigene131637_All,CL11177.Contig1_All,Unigene96807_All,Unigene78131_All,Unigene103189_All,Unigene92417_All,Unigene78132_All,Unigene126265_All,Unigene58252_All,Unigene136402_All,Unigene75888_All,Unigene122922_All,Unigene99057_All,CL2490.Contig4_All,Unigene2627_All,Unigene2271_All,Unigene8218…	0
Biological process	protein-chromophore linkage	GO:0018298	8	0	15.57954602	64	191	Unigene71208_All,Unigene108745_All,CL2501.Contig3_All,Unigene154261_All,Unigene125053_All,Unigene82143_All,CL6936.Contig3_All,Unigene156345_All,Unigene131637_All,Unigene78129_All,Unigene64203_All,CL11177.Contig1_All,Unigene96807_All,Unigene78131_All,Unigene109220_All,CL10268.Contig1_All,CL1949.Contig3_All,Unigene71529_All,CL4252.Contig1_All,CL2501.Contig2_All,Unigene64844_All,Unigene103189_All,Un…	0
Biological process	generation of precursor metabolites and energy	GO:0006091	4	0	2.91222683	116	1852	Unigene71208_All,Unigene108745_All,CL2501.Contig3_All,CL5198.Contig3_All,CL4573.Contig3_All,Unigene154261_All,Unigene125053_All,Unigene82143_All,CL6936.Contig3_All,Unigene156345_All,Unigene131637_All,CL12890.Contig44_All,Unigene96294_All,Unigene78129_All,Unigene64203_All,Unigene152461_All,Unigene4156_All,CL11177.Contig1_All,Unigene96807_All,Unigene78131_All,Unigene9287_All,Unigene109220_All,Unige…	0
Biological process	oxylipin metabolic process	GO:0031407	9	0	10.09198306	28	129	CL5083.Contig5_All,CL13964.Contig2_All,CL5083.Contig2_All,Unigene108285_All,CL5083.Contig6_All,Unigene46197_All,Unigene11234_All,Unigene33489_All,Unigene108284_All,Unigene173826_All,Unigene21459_All,Unigene142640_All,Unigene137942_All,Unigene26981_All,Unigene17916_All,CL10695.Contig1_All,Unigene71574_All,Unigene24505_All,Unigene58253_All,Unigene46887_All,Unigene47757_All,Unigene97675_All,Unigene4…	0
Biological process	photosynthesis, light reaction	GO:0019684	5	0	8.470057211	94	516	Unigene71208_All,Unigene108745_All,CL2501.Contig3_All,CL5198.Contig3_All,CL4573.Contig3_All,Unigene154261_All,Unigene125053_All,Unigene82143_All,CL6936.Contig3_All,Unigene156345_All,Unigene131637_All,Unigene78129_All,Unigene64203_All,CL11177.Contig1_All,Unigene96807_All,Unigene78131_All,Unigene9287_All,Unigene109220_All,Unigene30931_All,CL10268.Contig1_All,Unigene113779_All,CL1949.Contig3_All,Uni…	0
Biological process	photosynthesis	GO:0015979	4	0	7.254571409	154	987	Unigene58105_All,Unigene71208_All,Unigene108745_All,Unigene57626_All,CL2501.Contig3_All,CL5198.Contig3_All,CL4573.Contig3_All,Unigene154261_All,Unigene125053_All,Unigene82143_All,Unigene108078_All,CL6936.Contig3_All,Unigene156345_All,Unigene131637_All,CL1175.Contig6_All,CL9042.Contig1_All,Unigene3818_All,Unigene78129_All,Unigene64203_All,Unigene57328_All,CL6927.Contig1_All,CL11177.Contig1_All,Uni…	0
Biological process	lipid metabolic process	GO:0006629	4	1.11E-16	1.750317105	227	6030	Unigene58508_All,CL5083.Contig5_All,Unigene19320_All,Unigene87151_All,Unigene152807_All,Unigene63526_All,CL2459.Contig2_All,Unigene112135_All,Unigene84574_All,Unigene126032_All,CL13964.Contig2_All,Unigene49689_All,Unigene92270_All,Unigene75444_All,CL4615.Contig1_All,CL5918.Contig15_All,Unigene10480_All,Unigene33046_All,Unigene60600_All,Unigene116340_All,Unigene112876_All,Unigene54299_All,Unigene1…	2.61E-14
Biological process	oxylipin biosynthetic process	GO:0031408	10	2.22E-16	10.67103127	28	122	CL5083.Contig5_All,CL13964.Contig2_All,CL5083.Contig2_All,Unigene108285_All,CL5083.Contig6_All,Unigene46197_All,Unigene11234_All,Unigene33489_All,Unigene108284_All,Unigene173826_All,Unigene21459_All,Unigene142640_All,Unigene137942_All,Unigene26981_All,Unigene17916_All,CL10695.Contig1_All,Unigene71574_All,Unigene24505_All,Unigene58253_All,Unigene46887_All,Unigene47757_All,Unigene97675_All,Unigene4…	4.64E-14
Biological process	lipid biosynthetic process	GO:0008610	5	1.11E-15	1.996645047	150	3493	Unigene58508_All,CL5083.Contig5_All,Unigene19320_All,Unigene87151_All,Unigene152807_All,Unigene63526_All,CL2459.Contig2_All,Unigene112135_All,Unigene84574_All,CL13964.Contig2_All,Unigene92270_All,CL4615.Contig1_All,Unigene60600_All,Unigene54299_All,CL3068.Contig3_All,Unigene23845_All,CL7473.Contig3_All,Unigene60783_All,Unigene91667_All,Unigene26080_All,Unigene148874_All,Unigene10810_All,Unigene22…	2.09E-13
Biological process	potassium ion import across plasma membrane	GO:1990573	10	2.49E-13	23.24760383	11	22	CL11405.Contig12_All,Unigene110481_All,CL11405.Contig9_All,CL11405.Contig3_All,CL7357.Contig3_All,CL11405.Contig6_All,CL11405.Contig7_All,Unigene67764_All,CL7357.Contig4_All,CL11405.Contig8_All,Unigene6245_All,	4.27E-11
Biological process	cellular lipid metabolic process	GO:0044255	5	3.69E-12	1.73990182	166	4436	Unigene58508_All,CL5083.Contig5_All,Unigene19320_All,Unigene87151_All,Unigene152807_All,Unigene63526_All,CL2459.Contig2_All,Unigene112135_All,Unigene84574_All,Unigene126032_All,CL13964.Contig2_All,Unigene49689_All,Unigene92270_All,CL4615.Contig1_All,CL5918.Contig15_All,Unigene10480_All,Unigene33046_All,Unigene60600_All,Unigene112876_All,Unigene54299_All,CL3068.Contig3_All,CL4370.Contig2_All,Unige…	5.78E-10
Biological process	carbohydrate metabolic process	GO:0005975	4	3.80E-12	1.635103055	202	5744	Unigene57070_All,Unigene110497_All,Unigene30938_All,CL2459.Contig2_All,Unigene46890_All,CL1683.Contig20_All,Unigene125469_All,Unigene109017_All,Unigene25916_All,Unigene78740_All,Unigene8747_All,Unigene107397_All,CL1675.Contig24_All,CL16795.Contig13_All,Unigene92076_All,Unigene16018_All,Unigene86071_All,Unigene6040_All,Unigene113285_All,CL14266.Contig1_All,CL12890.Contig44_All,CL12416.Contig13_All…	5.50E-10
Biological process	cytokinin metabolic process	GO:0009690	7	4.68E-11	5.05382692	25	230	Unigene71805_All,Unigene31133_All,CL3862.Contig5_All,Unigene154453_All,Unigene107175_All,CL3862.Contig1_All,Unigene107177_All,Unigene37430_All,Unigene86376_All,Unigene117530_All,CL3862.Contig2_All,Unigene107178_All,CL12698.Contig4_All,Unigene107181_All,Unigene12115_All,Unigene20208_All,Unigene20327_All,Unigene107179_All,CL12698.Contig6_All,Unigene36300_All,Unigene103450_All,CL3862.Contig4_All,Uni…	6.30E-09
Biological process	trehalose biosynthetic process	GO:0005992	8	4.75E-11	5.512318435	23	194	Unigene30938_All,CL1683.Contig20_All,Unigene16018_All,CL1683.Contig19_All,Unigene161022_All,Unigene49225_All,Unigene19812_All,Unigene126046_All,Unigene130056_All,Unigene43277_All,Unigene147214_All,Unigene89409_All,CL1667.Contig29_All,Unigene101514_All,Unigene89410_All,CL1667.Contig21_All,Unigene26432_All,Unigene34702_All,CL1683.Contig18_All,CL1667.Contig14_All,CL1667.Contig46_All,CL1667.Contig24_…	5.97E-09
Biological process	malate transmembrane transport	GO:0071423	12	9.81E-11	46.49520767	6	6	Unigene150029_All,Unigene100771_All,Unigene164652_All,Unigene22218_All,Unigene165360_All,Unigene38970_All,	1.15E-08
Biological process	succinate transmembrane transport	GO:0071422	12	9.81E-11	46.49520767	6	6	Unigene150029_All,Unigene100771_All,Unigene164652_All,Unigene22218_All,Unigene165360_All,Unigene38970_All,	1.15E-08
Biological process	thiosulfate transport	GO:0015709	8	9.81E-11	46.49520767	6	6	Unigene150029_All,Unigene100771_All,Unigene164652_All,Unigene22218_All,Unigene165360_All,Unigene38970_All,	1.15E-08
Biological process	oxaloacetate transport	GO:0015729	11	9.81E-11	46.49520767	6	6	Unigene150029_All,Unigene100771_All,Unigene164652_All,Unigene22218_All,Unigene165360_All,Unigene38970_All,	1.15E-08
Biological process	trehalose metabolic process	GO:0005991	7	1.08E-10	5.294008794	23	202	Unigene30938_All,CL1683.Contig20_All,Unigene16018_All,CL1683.Contig19_All,Unigene161022_All,Unigene49225_All,Unigene19812_All,Unigene126046_All,Unigene130056_All,Unigene43277_All,Unigene147214_All,Unigene89409_All,CL1667.Contig29_All,Unigene101514_All,Unigene89410_All,CL1667.Contig21_All,Unigene26432_All,Unigene34702_All,CL1683.Contig18_All,CL1667.Contig14_All,CL1667.Contig46_All,CL1667.Contig24_…	1.02E-08
Biological process	stomatal movement	GO:0010118	3	2.36E-10	4.687016902	25	248	CL11405.Contig12_All,Unigene32058_All,Unigene115520_All,Unigene110481_All,Unigene141764_All,CL11405.Contig9_All,Unigene42434_All,CL11405.Contig3_All,CL7357.Contig3_All,CL11405.Contig6_All,Unigene16241_All,CL208.Contig24_All,Unigene50133_All,Unigene153192_All,CL11405.Contig7_All,Unigene77416_All,Unigene67764_All,Unigene43021_All,Unigene131019_All,Unigene15484_All,CL7357.Contig4_All,CL11405.Contig8…	2.11E-08
Biological process	transmembrane transport	GO:0055085	5	2.66E-10	1.781372673	129	3367	Unigene36026_All,CL11405.Contig12_All,Unigene17659_All,Unigene36211_All,Unigene36535_All,Unigene150029_All,Unigene127909_All,Unigene100771_All,Unigene39914_All,CL5806.Contig3_All,Unigene125566_All,Unigene112876_All,Unigene69171_All,CL4704.Contig12_All,Unigene29134_All,Unigene19000_All,Unigene164036_All,Unigene48864_All,Unigene21018_All,Unigene21791_All,Unigene82336_All,Unigene42383_All,Unigene119…	2.28E-08
Biological process	fatty acid biosynthetic process	GO:0006633	9	3.08E-10	3.099680511	41	615	CL5083.Contig5_All,Unigene87151_All,CL13964.Contig2_All,Unigene60600_All,CL3068.Contig3_All,CL2376.Contig4_All,Unigene6491_All,CL5083.Contig2_All,Unigene108285_All,CL5083.Contig6_All,Unigene46197_All,Unigene11234_All,Unigene33489_All,Unigene108284_All,CL2574.Contig1_All,Unigene173826_All,Unigene21459_All,CL16802.Contig1_All,Unigene69177_All,Unigene142640_All,Unigene137942_All,Unigene52436_All,Uni…	2.52E-08
Biological process	porphyrin-containing compound biosynthetic process	GO:0006779	7	3.48E-10	4.284541321	27	293	Unigene19320_All,Unigene115448_All,CL1364.Contig13_All,Unigene3818_All,Unigene57328_All,Unigene121735_All,Unigene124289_All,Unigene28948_All,CL13008.Contig1_All,Unigene124095_All,Unigene174761_All,Unigene125698_All,Unigene115778_All,Unigene73456_All,Unigene162503_All,Unigene23852_All,Unigene94273_All,CL11008.Contig1_All,Unigene9267_All,CL9000.Contig4_All,Unigene80153_All,Unigene175454_All,CL3074.…	2.73E-08
Biological process	cellular hormone metabolic process	GO:0034754	6	4.56E-10	4.379983331	26	276	Unigene71805_All,Unigene31133_All,CL3862.Contig5_All,Unigene154453_All,Unigene107175_All,CL3862.Contig1_All,Unigene107177_All,Unigene37430_All,Unigene86376_All,Unigene117530_All,CL3862.Contig2_All,Unigene107178_All,CL12698.Contig4_All,Unigene107181_All,Unigene12115_All,Unigene61359_All,Unigene20208_All,Unigene20327_All,Unigene107179_All,CL12698.Contig6_All,Unigene36300_All,Unigene103450_All,CL386…	3.43E-08
Biological process	1-deoxy-D-xylulose 5-phosphate metabolic process	GO:0052863	6	6.74E-10	39.85303514	6	7	Unigene112135_All,CL13008.Contig1_All,Unigene125698_All,CL9000.Contig4_All,Unigene112134_All,Unigene53038_All,	4.88E-08
Biological process	1-deoxy-D-xylulose 5-phosphate biosynthetic process	GO:0052865	7	6.74E-10	39.85303514	6	7	Unigene112135_All,CL13008.Contig1_All,Unigene125698_All,CL9000.Contig4_All,Unigene112134_All,Unigene53038_All,	4.88E-08
Biological process	chlorophyll biosynthetic process	GO:0015995	8	7.49E-10	6.698462122	17	118	Unigene19320_All,Unigene3818_All,Unigene57328_All,Unigene28948_All,CL13008.Contig1_All,Unigene125698_All,Unigene115778_All,Unigene162503_All,Unigene23852_All,Unigene9267_All,CL9000.Contig4_All,Unigene80153_All,Unigene175454_All,CL3074.Contig3_All,Unigene63239_All,Unigene53038_All,CL12410.Contig1_All,	5.03E-08
Biological process	porphyrin-containing compound metabolic process	GO:0006778	6	1.22E-09	3.612409618	31	399	Unigene19320_All,Unigene115448_All,CL1364.Contig13_All,Unigene3818_All,Unigene57328_All,Unigene121735_All,Unigene124289_All,Unigene28948_All,CL13008.Contig1_All,Unigene124095_All,Unigene174761_All,Unigene125698_All,Unigene115778_All,Unigene73456_All,Unigene150911_All,CL6792.Contig2_All,Unigene162503_All,Unigene23852_All,Unigene94273_All,CL11008.Contig1_All,Unigene119475_All,Unigene9267_All,CL9000…	7.91E-08
Biological process	tetrapyrrole biosynthetic process	GO:0033014	6	2.58E-09	3.91081186	27	321	Unigene19320_All,Unigene115448_All,CL1364.Contig13_All,Unigene3818_All,Unigene57328_All,Unigene121735_All,Unigene124289_All,Unigene28948_All,CL13008.Contig1_All,Unigene124095_All,Unigene174761_All,Unigene125698_All,Unigene115778_All,Unigene73456_All,Unigene162503_All,Unigene23852_All,Unigene94273_All,CL11008.Contig1_All,Unigene9267_All,CL9000.Contig4_All,Unigene80153_All,Unigene175454_All,CL3074.…	1.62E-07
Biological process	succinate transport	GO:0015744	11	2.65E-09	34.87140575	6	8	Unigene150029_All,Unigene100771_All,Unigene164652_All,Unigene22218_All,Unigene165360_All,Unigene38970_All,	1.61E-07
Biological process	response to nutrient	GO:0007584	6	2.94E-09	11.11841922	11	46	CL11405.Contig12_All,Unigene110481_All,CL11405.Contig9_All,CL11405.Contig3_All,CL7357.Contig3_All,CL11405.Contig6_All,CL11405.Contig7_All,Unigene67764_All,CL7357.Contig4_All,CL11405.Contig8_All,Unigene6245_All,	1.73E-07
Biological process	isoprenoid metabolic process	GO:0006720	6	3.65E-09	2.562727982	49	889	Unigene58508_All,Unigene19320_All,Unigene152807_All,Unigene112135_All,Unigene112876_All,Unigene23845_All,Unigene91667_All,Unigene10810_All,Unigene22493_All,Unigene28948_All,Unigene88067_All,CL11186.Contig2_All,CL5596.Contig2_All,Unigene24490_All,CL13008.Contig1_All,Unigene38972_All,Unigene139865_All,Unigene125698_All,Unigene115778_All,Unigene112952_All,Unigene70847_All,CL7473.Contig4_All,CL16138.…	2.08E-07
Biological process	tetrapyrrole metabolic process	GO:0033013	5	3.91E-09	3.439979565	31	419	Unigene19320_All,Unigene115448_All,CL1364.Contig13_All,Unigene3818_All,Unigene57328_All,Unigene121735_All,Unigene124289_All,Unigene28948_All,CL13008.Contig1_All,Unigene124095_All,Unigene174761_All,Unigene125698_All,Unigene115778_All,Unigene73456_All,Unigene150911_All,CL6792.Contig2_All,Unigene162503_All,Unigene23852_All,Unigene94273_All,CL11008.Contig1_All,Unigene119475_All,Unigene9267_All,CL9000…	2.16E-07
Biological process	response to jasmonic acid	GO:0009753	6	5.45E-09	3.391415148	31	425	Unigene119583_All,CL3891.Contig5_All,CL3194.Contig1_All,Unigene108285_All,Unigene88124_All,Unigene119582_All,Unigene31671_All,Unigene88120_All,CL3891.Contig4_All,Unigene24360_All,Unigene108284_All,Unigene80854_All,CL6441.Contig1_All,Unigene88123_All,Unigene53735_All,Unigene26981_All,CL13668.Contig6_All,Unigene101103_All,CL3418.Contig5_All,CL1662.Contig4_All,Unigene47757_All,Unigene17435_All,Unige…	2.93E-07
Biological process	chlorophyll metabolic process	GO:0015994	7	5.63E-09	4.716905126	21	207	Unigene19320_All,Unigene3818_All,Unigene57328_All,Unigene28948_All,CL13008.Contig1_All,Unigene125698_All,Unigene115778_All,Unigene150911_All,CL6792.Contig2_All,Unigene162503_All,Unigene23852_All,Unigene119475_All,Unigene9267_All,CL9000.Contig4_All,Unigene80153_All,Unigene175454_All,CL3074.Contig3_All,Unigene63239_All,Unigene141229_All,Unigene53038_All,CL12410.Contig1_All,	2.94E-07
Biological process	regulation of jasmonic acid mediated signaling pathway	GO:2000022	7	1.55E-08	4.907827476	19	180	Unigene119583_All,CL3891.Contig5_All,CL3194.Contig1_All,Unigene88124_All,Unigene119582_All,Unigene88120_All,CL3891.Contig4_All,CL6441.Contig1_All,Unigene88123_All,Unigene53735_All,CL13668.Contig6_All,CL3418.Contig5_All,Unigene17435_All,Unigene88122_All,CL13215.Contig1_All,CL3891.Contig2_All,Unigene70528_All,Unigene110311_All,Unigene6562_All,	7.86E-07
Biological process	sulfate transport	GO:0008272	8	1.91E-08	27.8971246	6	10	Unigene150029_All,Unigene100771_All,Unigene164652_All,Unigene22218_All,Unigene165360_All,Unigene38970_All,	9.47E-07
Biological process	mitochondrial calcium ion homeostasis	GO:0051560	11	2.43E-08	15.49840256	8	24	Unigene24921_All,CL2579.Contig2_All,Unigene880_All,Unigene6634_All,Unigene45742_All,Unigene60876_All,Unigene18234_All,Unigene36750_All,	1.17E-06
Biological process	ion transport	GO:0006811	5	2.62E-08	1.810766708	96	2465	CL11405.Contig12_All,Unigene150029_All,Unigene100771_All,Unigene39914_All,CL5806.Contig3_All,CL5918.Contig15_All,Unigene13139_All,CL4704.Contig12_All,CL4370.Contig2_All,Unigene48864_All,Unigene118699_All,CL9585.Contig4_All,Unigene21791_All,Unigene58779_All,CL5918.Contig4_All,Unigene60021_All,Unigene117810_All,Unigene101183_All,Unigene110481_All,Unigene160981_All,CL11405.Contig9_All,Unigene154255_…	1.23E-06
Biological process	fatty acid metabolic process	GO:0006631	8	3.05E-08	2.475439297	46	864	CL5083.Contig5_All,Unigene87151_All,CL13964.Contig2_All,CL5918.Contig15_All,Unigene60600_All,CL3068.Contig3_All,CL2376.Contig4_All,CL5918.Contig4_All,Unigene6491_All,CL5083.Contig2_All,Unigene108285_All,CL5083.Contig6_All,Unigene46197_All,Unigene11234_All,Unigene33489_All,CL5918.Contig14_All,Unigene108284_All,CL2574.Contig1_All,Unigene173826_All,Unigene21459_All,CL16802.Contig1_All,Unigene69177_A…	1.40E-06
Biological process	disaccharide biosynthetic process	GO:0046351	7	3.21E-08	3.946087736	23	271	Unigene30938_All,CL1683.Contig20_All,Unigene16018_All,CL1683.Contig19_All,Unigene161022_All,Unigene49225_All,Unigene19812_All,Unigene126046_All,Unigene130056_All,Unigene43277_All,Unigene147214_All,Unigene89409_All,CL1667.Contig29_All,Unigene101514_All,Unigene89410_All,CL1667.Contig21_All,Unigene26432_All,Unigene34702_All,CL1683.Contig18_All,CL1667.Contig14_All,CL1667.Contig46_All,CL1667.Contig24_…	1.44E-06
Biological process	response to wounding	GO:0009611	4	3.65E-08	3.448820349	27	364	Unigene119583_All,CL3891.Contig5_All,CL3194.Contig1_All,Unigene108285_All,Unigene88124_All,Unigene119582_All,Unigene95632_All,Unigene88120_All,CL3891.Contig4_All,Unigene108284_All,CL6441.Contig1_All,Unigene88123_All,Unigene53735_All,Unigene26981_All,CL13668.Contig6_All,Unigene101103_All,CL3418.Contig5_All,Unigene47757_All,Unigene17435_All,Unigene88122_All,CL13215.Contig1_All,Unigene125824_All,CL3…	1.60E-06
Biological process	disaccharide metabolic process	GO:0005984	6	4.23E-08	3.036421725	32	490	Unigene30938_All,CL1683.Contig20_All,Unigene25916_All,Unigene16018_All,CL1683.Contig19_All,Unigene161022_All,Unigene49225_All,Unigene19812_All,Unigene43744_All,Unigene126046_All,Unigene130056_All,Unigene91661_All,Unigene21551_All,Unigene43277_All,Unigene147214_All,Unigene89409_All,CL1667.Contig29_All,Unigene101514_All,Unigene10017_All,Unigene89410_All,CL1667.Contig21_All,Unigene26432_All,Unigene1…	1.81E-06
Biological process	isoprenoid biosynthetic process	GO:0008299	7	5.11E-08	2.521177717	43	793	Unigene58508_All,Unigene19320_All,Unigene152807_All,Unigene112135_All,Unigene23845_All,Unigene91667_All,Unigene10810_All,Unigene22493_All,Unigene28948_All,Unigene88067_All,CL11186.Contig2_All,CL5596.Contig2_All,Unigene24490_All,CL13008.Contig1_All,Unigene38972_All,Unigene125698_All,Unigene115778_All,Unigene112952_All,Unigene70847_All,CL7473.Contig4_All,Unigene1548_All,Unigene148113_All,Unigene238…	2.14E-06
Biological process	amine metabolic process	GO:0009308	5	5.47E-08	2.697431895	38	655	Unigene71805_All,Unigene62180_All,Unigene31133_All,Unigene47071_All,Unigene116019_All,CL3862.Contig5_All,Unigene154453_All,Unigene107175_All,CL14651.Contig1_All,Unigene49612_All,CL3862.Contig1_All,Unigene107177_All,Unigene37430_All,CL7625.Contig2_All,Unigene86376_All,Unigene117530_All,Unigene38664_All,CL3862.Contig2_All,Unigene107178_All,CL12698.Contig4_All,Unigene49613_All,Unigene107181_All,Unig…	2.24E-06
Biological process	response to abiotic stimulus	GO:0009628	3	7.90E-08	1.583639761	139	4081	CL13884.Contig2_All,CL11405.Contig12_All,Unigene71208_All,CL2501.Contig3_All,Unigene37584_All,Unigene160170_All,Unigene154261_All,CL1683.Contig20_All,Unigene82143_All,Unigene117879_All,CL6936.Contig3_All,Unigene156345_All,Unigene131637_All,Unigene23428_All,Unigene91667_All,CL9042.Contig1_All,CL1683.Contig19_All,Unigene11738_All,Unigene12269_All,CL11177.Contig1_All,Unigene96807_All,Unigene107402_A…	3.16E-06
Biological process	pigment biosynthetic process	GO:0046148	4	7.97E-08	2.791307493	35	583	Unigene58508_All,Unigene19320_All,Unigene59859_All,Unigene115448_All,CL1364.Contig13_All,Unigene3818_All,Unigene57328_All,Unigene78946_All,Unigene121735_All,Unigene124289_All,Unigene28948_All,CL13008.Contig1_All,Unigene124095_All,Unigene174761_All,Unigene125698_All,Unigene115778_All,Unigene73456_All,CL7473.Contig4_All,Unigene162503_All,Unigene148113_All,Unigene23852_All,Unigene94273_All,CL11008.C…	3.12E-06
Biological process	photosystem II stabilization	GO:0042549	8	9.26E-08	33.21086262	5	7	Unigene79398_All,CL12622.Contig2_All,CL13220.Contig3_All,Unigene90332_All,Unigene18209_All,	3.56E-06
Biological process	oligosaccharide metabolic process	GO:0009311	5	1.29E-07	2.836121725	33	541	Unigene30938_All,CL1683.Contig20_All,Unigene25916_All,Unigene16018_All,CL1683.Contig19_All,Unigene161022_All,Unigene49225_All,Unigene19812_All,Unigene43744_All,Unigene126046_All,Unigene130056_All,Unigene91661_All,Unigene21551_All,Unigene104724_All,Unigene43277_All,Unigene147214_All,Unigene89409_All,CL1667.Contig29_All,Unigene101514_All,Unigene10017_All,Unigene89410_All,CL1667.Contig21_All,Unigene…	4.84E-06
Biological process	sterol biosynthetic process	GO:0016126	7	1.35E-07	4.096494068	20	227	Unigene152807_All,Unigene23845_All,CL7473.Contig3_All,Unigene60783_All,Unigene148874_All,Unigene24490_All,CL7473.Contig4_All,Unigene25572_All,Unigene30046_All,Unigene11623_All,Unigene28444_All,Unigene47791_All,Unigene41707_All,Unigene27467_All,Unigene27130_All,Unigene16404_All,CL9310.Contig1_All,Unigene177092_All,CL2003.Contig2_All,Unigene32691_All,	4.99E-06
Biological process	oligosaccharide biosynthetic process	GO:0009312	6	1.49E-07	3.509072277	24	318	Unigene30938_All,CL1683.Contig20_All,Unigene16018_All,CL1683.Contig19_All,Unigene161022_All,Unigene49225_All,Unigene19812_All,Unigene126046_All,Unigene130056_All,Unigene104724_All,Unigene43277_All,Unigene147214_All,Unigene89409_All,CL1667.Contig29_All,Unigene101514_All,Unigene89410_All,CL1667.Contig21_All,Unigene26432_All,Unigene34702_All,CL1683.Contig18_All,CL1667.Contig14_All,CL1667.Contig46_Al…	5.38E-06
Biological process	cellular carbohydrate metabolic process	GO:0044262	5	1.64E-07	1.833865815	82	2079	Unigene57070_All,Unigene30938_All,CL2459.Contig2_All,Unigene46890_All,CL1683.Contig20_All,Unigene125469_All,Unigene25916_All,CL1675.Contig24_All,Unigene16018_All,CL14266.Contig1_All,Unigene96294_All,CL1683.Contig19_All,Unigene152461_All,Unigene161022_All,Unigene4156_All,Unigene84354_All,Unigene49225_All,Unigene96157_All,Unigene108785_All,Unigene18146_All,Unigene19812_All,Unigene43744_All,CL15607.…	5.83E-06
Biological process	photosynthetic electron transport chain	GO:0009767	6	4.72E-07	4.620641756	16	161	CL5198.Contig3_All,Unigene9287_All,CL1949.Contig3_All,Unigene71529_All,Unigene69604_All,Unigene50903_All,Unigene100620_All,Unigene118662_All,CL5198.Contig6_All,CL5198.Contig5_All,Unigene41283_All,Unigene69603_All,Unigene14253_All,CL1949.Contig1_All,Unigene69602_All,CL2000.Contig2_All,	1.62E-05
Biological process	sulfur compound transport	GO:0072348	5	4.97E-07	10.94004886	8	34	Unigene150029_All,Unigene100771_All,CL4704.Contig12_All,Unigene164652_All,Unigene22218_All,Unigene165360_All,Unigene78337_All,Unigene38970_All,	1.67E-05
Biological process	cellular carbohydrate biosynthetic process	GO:0034637	6	5.24E-07	2.118975284	52	1141	Unigene30938_All,CL2459.Contig2_All,CL1683.Contig20_All,CL1675.Contig24_All,Unigene16018_All,CL14266.Contig1_All,Unigene96294_All,CL1683.Contig19_All,Unigene161022_All,Unigene4156_All,Unigene84354_All,Unigene49225_All,Unigene96157_All,Unigene18146_All,Unigene19812_All,Unigene151890_All,Unigene126046_All,Unigene78243_All,Unigene130056_All,Unigene43277_All,Unigene147214_All,CL14794.Contig2_All,Unig…	1.73E-05
Biological process	anion transport	GO:0006820	6	5.41E-07	2.237217105	46	956	Unigene150029_All,Unigene100771_All,CL5918.Contig15_All,CL4704.Contig12_All,CL4370.Contig2_All,CL9585.Contig4_All,Unigene58779_All,CL5918.Contig4_All,Unigene60021_All,Unigene117810_All,Unigene160981_All,Unigene154255_All,Unigene42434_All,Unigene39282_All,Unigene164652_All,Unigene22218_All,CL5918.Contig14_All,Unigene79995_All,CL7782.Contig4_All,CL7582.Contig3_All,CL9585.Contig3_All,Unigene66833_Al…	1.75E-05
Biological process	carbon fixation	GO:0015977	4	7.01E-07	6.729569531	11	76	Unigene58105_All,CL9042.Contig1_All,Unigene69422_All,CL6490.Contig2_All,Unigene74892_All,Unigene174212_All,Unigene8912_All,Unigene150137_All,Unigene134058_All,Unigene52042_All,Unigene60961_All,	2.24E-05
Biological process	pigment metabolic process	GO:0042440	3	7.24E-07	2.501984269	36	669	Unigene58508_All,Unigene19320_All,Unigene59859_All,Unigene115448_All,CL1364.Contig13_All,Unigene3818_All,Unigene57328_All,Unigene78946_All,Unigene121735_All,Unigene124289_All,Unigene28948_All,CL13008.Contig1_All,Unigene124095_All,Unigene174761_All,Unigene125698_All,Unigene115778_All,Unigene73456_All,CL6792.Contig2_All,CL7473.Contig4_All,Unigene162503_All,Unigene148113_All,Unigene23852_All,Unigene…	2.27E-05
Biological process	response to chemical	GO:0042221	3	7.53E-07	1.447714649	172	5524	Unigene33551_All,CL13884.Contig2_All,CL9711.Contig1_All,CL11405.Contig12_All,Unigene91444_All,Unigene102934_All,CL555.Contig9_All,Unigene64523_All,Unigene37584_All,Unigene119583_All,Unigene160170_All,Unigene150029_All,Unigene60393_All,Unigene100771_All,Unigene117879_All,CL5918.Contig15_All,CL735.Contig7_All,CL3891.Contig5_All,Unigene23428_All,Unigene19701_All,Unigene40184_All,CL972.Contig10_All,U…	2.32E-05
Biological process	phosphatidylserine metabolic process	GO:0006658	8	8.01E-07	7.499227043	10	62	Unigene63526_All,Unigene84574_All,CL7987.Contig3_All,Unigene64607_All,Unigene160422_All,Unigene123939_All,Unigene122728_All,Unigene78115_All,Unigene78118_All,CL2844.Contig7_All,	2.43E-05
Biological process	phosphatidylserine biosynthetic process	GO:0006659	9	8.01E-07	7.499227043	10	62	Unigene63526_All,Unigene84574_All,CL7987.Contig3_All,Unigene64607_All,Unigene160422_All,Unigene123939_All,Unigene122728_All,Unigene78115_All,Unigene78118_All,CL2844.Contig7_All,	2.43E-05
Biological process	organic anion transport	GO:0015711	7	8.33E-07	2.416987539	38	731	Unigene150029_All,Unigene100771_All,CL5918.Contig15_All,CL4704.Contig12_All,CL4370.Contig2_All,CL9585.Contig4_All,Unigene58779_All,CL5918.Contig4_All,Unigene60021_All,Unigene160981_All,Unigene154255_All,Unigene164652_All,Unigene22218_All,CL5918.Contig14_All,Unigene79995_All,CL7782.Contig4_All,CL7582.Contig3_All,CL9585.Contig3_All,Unigene66833_All,Unigene165360_All,Unigene21815_All,CL9585.Contig9_…	2.45E-05
Biological process	cell wall organization or biogenesis	GO:0071554	3	8.91E-07	1.927104002	63	1520	Unigene46890_All,Unigene125469_All,CL1675.Contig24_All,Unigene6040_All,Unigene113285_All,CL14266.Contig1_All,Unigene108693_All,Unigene108464_All,Unigene110796_All,Unigene76996_All,Unigene84354_All,Unigene50617_All,Unigene128600_All,Unigene96157_All,CL4036.Contig1_All,Unigene108785_All,CL4937.Contig4_All,Unigene75167_All,Unigene18146_All,Unigene39282_All,CL1039.Contig7_All,CL15607.Contig1_All,Unig…	2.58E-05
Biological process	monocarboxylic acid biosynthetic process	GO:0072330	8	1.47E-06	2.079392114	50	1118	CL5083.Contig5_All,Unigene87151_All,CL13964.Contig2_All,Unigene60600_All,CL3068.Contig3_All,Unigene91667_All,CL2376.Contig4_All,Unigene6491_All,CL5083.Contig2_All,Unigene108285_All,Unigene8221_All,CL5083.Contig6_All,Unigene46197_All,Unigene11234_All,Unigene33489_All,Unigene108284_All,CL2574.Contig1_All,Unigene173826_All,Unigene21459_All,CL1283.Contig5_All,CL16802.Contig1_All,Unigene69177_All,Unig…	4.18E-05
Biological process	terpenoid metabolic process	GO:0006721	7	1.74E-06	2.565252837	32	580	Unigene58508_All,Unigene19320_All,Unigene112135_All,Unigene112876_All,Unigene91667_All,Unigene10810_All,Unigene22493_All,Unigene28948_All,CL5596.Contig2_All,CL13008.Contig1_All,Unigene139865_All,Unigene125698_All,Unigene115778_All,Unigene112952_All,CL7473.Contig4_All,CL16138.Contig1_All,Unigene12810_All,Unigene148113_All,Unigene23852_All,CL9000.Contig4_All,Unigene79484_All,Unigene46874_All,Unigen…	4.87E-05
Biological process	nitric oxide metabolic process	GO:0046209	6	1.90E-06	21.1341853	5	11	CL2834.Contig5_All,Unigene98011_All,Unigene98012_All,Unigene3568_All,Unigene98010_All,	5.25E-05
Biological process	nitric oxide biosynthetic process	GO:0006809	7	1.90E-06	21.1341853	5	11	CL2834.Contig5_All,Unigene98011_All,Unigene98012_All,Unigene3568_All,Unigene98010_All,	5.25E-05
Biological process	reactive oxygen species biosynthetic process	GO:1903409	5	2.17E-06	11.22298116	7	29	CL13884.Contig2_All,CL2834.Contig5_All,Unigene98011_All,Unigene98012_All,Unigene3568_All,Unigene71961_All,Unigene98010_All,	5.82E-05
Biological process	ion transmembrane transport	GO:0034220	6	2.43E-06	2.009767912	52	1203	CL11405.Contig12_All,Unigene150029_All,Unigene100771_All,Unigene39914_All,CL5806.Contig3_All,CL4704.Contig12_All,Unigene48864_All,Unigene21791_All,Unigene60021_All,Unigene101183_All,Unigene110481_All,Unigene160981_All,CL11405.Contig9_All,Unigene154255_All,Unigene42434_All,Unigene39282_All,CL11405.Contig3_All,Unigene113989_All,CL4638.Contig1_All,Unigene164652_All,Unigene22218_All,CL9998.Contig6_Al…	6.43E-05
Biological process	hormone metabolic process	GO:0042445	5	3.40E-06	2.306062579	37	746	Unigene71805_All,Unigene31133_All,CL3862.Contig5_All,Unigene154453_All,Unigene107175_All,CL3862.Contig1_All,Unigene107177_All,Unigene37430_All,Unigene139865_All,Unigene86376_All,Unigene117530_All,CL3862.Contig2_All,CL16138.Contig1_All,Unigene12810_All,Unigene107178_All,CL12698.Contig4_All,CL1283.Contig5_All,Unigene107181_All,Unigene12115_All,CL1595.Contig10_All,Unigene89944_All,CL10695.Contig1_Al…	8.89E-05
Biological process	protoporphyrinogen IX metabolic process	GO:0046501	7	3.97E-06	7.214773604	9	58	Unigene115448_All,CL1364.Contig13_All,Unigene121735_All,Unigene124095_All,Unigene174761_All,Unigene73456_All,Unigene94273_All,CL11008.Contig1_All,Unigene87345_All,	1.02E-04
Biological process	photosystem II assembly	GO:0010207	7	3.97E-06	7.214773604	9	58	Unigene30931_All,Unigene103223_All,Unigene113483_All,CL3664.Contig2_All,Unigene90332_All,CL3664.Contig1_All,CL14402.Contig1_All,CL7099.Contig1_All,Unigene20020_All,	1.02E-04
Biological process	protoporphyrinogen IX biosynthetic process	GO:0006782	8	3.97E-06	7.214773604	9	58	Unigene115448_All,CL1364.Contig13_All,Unigene121735_All,Unigene124095_All,Unigene174761_All,Unigene73456_All,Unigene94273_All,CL11008.Contig1_All,Unigene87345_All,	1.02E-04
Biological process	regulation of transcription from RNA polymerase II promoter in response to stress	GO:0043618	12	4.80E-06	6.199361022	10	75	Unigene48145_All,CL5257.Contig7_All,Unigene77649_All,CL5257.Contig2_All,Unigene62230_All,Unigene42031_All,CL9809.Contig1_All,CL5257.Contig5_All,Unigene62027_All,CL12725.Contig1_All,	1.19E-04
Biological process	positive regulation of transcription from RNA polymerase II promoter in response to stress	GO:0036003	13	4.80E-06	6.199361022	10	75	Unigene48145_All,CL5257.Contig7_All,Unigene77649_All,CL5257.Contig2_All,Unigene62230_All,Unigene42031_All,CL9809.Contig1_All,CL5257.Contig5_All,Unigene62027_All,CL12725.Contig1_All,	1.19E-04
Biological process	positive regulation of transcription from RNA polymerase II promoter in response to heat stress	GO:0061408	14	4.80E-06	6.199361022	10	75	Unigene48145_All,CL5257.Contig7_All,Unigene77649_All,CL5257.Contig2_All,Unigene62230_All,Unigene42031_All,CL9809.Contig1_All,CL5257.Contig5_All,Unigene62027_All,CL12725.Contig1_All,	1.19E-04
Biological process	inorganic cation import across plasma membrane	GO:0098659	9	5.35E-06	5.499433165	11	93	CL11405.Contig12_All,Unigene110481_All,CL11405.Contig9_All,CL11405.Contig3_All,CL7357.Contig3_All,CL11405.Contig6_All,CL11405.Contig7_All,Unigene67764_All,CL7357.Contig4_All,CL11405.Contig8_All,Unigene6245_All,	1.27E-04
Biological process	inorganic ion import across plasma membrane	GO:0099587	8	5.35E-06	5.499433165	11	93	CL11405.Contig12_All,Unigene110481_All,CL11405.Contig9_All,CL11405.Contig3_All,CL7357.Contig3_All,CL11405.Contig6_All,CL11405.Contig7_All,Unigene67764_All,CL7357.Contig4_All,CL11405.Contig8_All,Unigene6245_All,	1.27E-04
Biological process	import into cell	GO:0098657	5	6.30E-06	2.999690817	22	341	CL11405.Contig12_All,Unigene101876_All,Unigene110481_All,CL11405.Contig9_All,Unigene39282_All,CL11405.Contig3_All,CL8291.Contig10_All,CL7357.Contig3_All,CL11405.Contig6_All,Unigene79427_All,Unigene104937_All,Unigene29289_All,Unigene10324_All,CL8291.Contig11_All,CL11405.Contig7_All,Unigene67764_All,Unigene57981_All,CL7357.Contig4_All,Unigene142666_All,CL11405.Contig8_All,Unigene6245_All,Unigene598…	1.46E-04
Biological process	photosynthetic electron transport in photosystem II	GO:0009772	7	6.71E-06	7.914077901	8	47	Unigene9287_All,CL1949.Contig3_All,Unigene71529_All,Unigene100620_All,Unigene118662_All,Unigene41283_All,Unigene14253_All,CL1949.Contig1_All,	1.54E-04
Biological process	glucosamine-containing compound metabolic process	GO:1901071	6	7.30E-06	5.327575879	11	96	Unigene108464_All,Unigene76996_All,Unigene75167_All,CL1039.Contig7_All,Unigene82095_All,Unigene142007_All,Unigene152631_All,Unigene1279_All,CL1039.Contig3_All,Unigene70827_All,Unigene1276_All,	1.51E-04
Biological process	regulation of hormone levels	GO:0010817	4	7.59E-06	2.171632454	39	835	Unigene71805_All,Unigene31133_All,CL3862.Contig5_All,Unigene154453_All,Unigene12033_All,Unigene107175_All,CL3862.Contig1_All,Unigene107177_All,Unigene37430_All,Unigene139865_All,Unigene109597_All,Unigene86376_All,Unigene117530_All,CL3862.Contig2_All,CL16138.Contig1_All,Unigene12810_All,Unigene107178_All,CL12698.Contig4_All,CL1283.Contig5_All,Unigene107181_All,Unigene12115_All,CL1595.Contig10_All,…	1.55E-04
Biological process	jasmonic acid mediated signaling pathway	GO:0009867	7	7.91E-06	3.152217469	20	295	Unigene119583_All,CL3891.Contig5_All,CL3194.Contig1_All,Unigene88124_All,Unigene119582_All,Unigene88120_All,CL3891.Contig4_All,CL6441.Contig1_All,Unigene88123_All,Unigene53735_All,CL13668.Contig6_All,CL3418.Contig5_All,Unigene17435_All,Unigene88122_All,Unigene88131_All,CL13215.Contig1_All,CL3891.Contig2_All,Unigene70528_All,Unigene110311_All,Unigene6562_All,	1.60E-04
Biological process	regulation of DNA-templated transcription in response to stress	GO:0043620	11	8.65E-06	5.811900958	10	80	Unigene48145_All,CL5257.Contig7_All,Unigene77649_All,CL5257.Contig2_All,Unigene62230_All,Unigene42031_All,CL9809.Contig1_All,CL5257.Contig5_All,Unigene62027_All,CL12725.Contig1_All,	1.73E-04
Biological process	external encapsulating structure organization	GO:0045229	4	1.12E-05	1.915392238	51	1238	Unigene46890_All,Unigene125469_All,Unigene42791_All,CL1675.Contig24_All,Unigene6040_All,Unigene113285_All,CL14266.Contig1_All,Unigene110796_All,Unigene84354_All,Unigene50617_All,Unigene128600_All,Unigene96157_All,CL4036.Contig1_All,CL4937.Contig4_All,Unigene18146_All,Unigene39282_All,CL15607.Contig1_All,Unigene93727_All,CL16260.Contig1_All,Unigene110446_All,CL6276.Contig6_All,Unigene92120_All,Uni…	2.19E-04
Biological process	response to oxygen-containing compound	GO:1901700	4	1.20E-05	1.553984213	100	2992	Unigene33551_All,CL13884.Contig2_All,CL11405.Contig12_All,Unigene102934_All,Unigene119583_All,Unigene117879_All,CL3891.Contig5_All,Unigene23428_All,Unigene40184_All,Unigene11738_All,Unigene12269_All,Unigene115520_All,Unigene105920_All,Unigene88067_All,CL3194.Contig1_All,Unigene110481_All,Unigene108285_All,CL11186.Contig2_All,CL11405.Contig9_All,CL7948.Contig2_All,Unigene70396_All,Unigene35001_All…	2.33E-04
Biological process	potassium ion transmembrane transport	GO:0071805	9	1.31E-05	5.014189062	11	102	CL11405.Contig12_All,Unigene110481_All,CL11405.Contig9_All,CL11405.Contig3_All,CL7357.Contig3_All,CL11405.Contig6_All,CL11405.Contig7_All,Unigene67764_All,CL7357.Contig4_All,CL11405.Contig8_All,Unigene6245_All,	2.52E-04
Biological process	electron transport chain	GO:0022900	5	1.36E-05	2.777635783	23	385	CL5198.Contig3_All,Unigene9287_All,CL1949.Contig3_All,Unigene71529_All,Unigene69604_All,Unigene50903_All,Unigene109649_All,Unigene100620_All,Unigene118662_All,CL5198.Contig6_All,CL5198.Contig5_All,CL2149.Contig11_All,Unigene41283_All,Unigene69603_All,CL3629.Contig1_All,Unigene24927_All,Unigene14253_All,CL1949.Contig1_All,Unigene70223_All,Unigene69602_All,Unigene4826_All,CL11009.Contig1_All,CL2000…	2.59E-04
Biological process	cellular metal ion homeostasis	GO:0006875	9	1.55E-05	3.009398555	20	309	Unigene24921_All,CL2579.Contig2_All,Unigene21791_All,Unigene880_All,Unigene128187_All,CL8291.Contig10_All,Unigene79427_All,Unigene6634_All,CL8291.Contig11_All,Unigene45742_All,Unigene129010_All,Unigene60876_All,Unigene70138_All,Unigene18234_All,Unigene50434_All,Unigene90496_All,Unigene36750_All,Unigene93906_All,CL7033.Contig2_All,Unigene148865_All,	2.87E-04
Biological process	cellular response to jasmonic acid stimulus	GO:0071395	7	1.79E-05	2.98046203	20	312	Unigene119583_All,CL3891.Contig5_All,CL3194.Contig1_All,Unigene88124_All,Unigene119582_All,Unigene88120_All,CL3891.Contig4_All,CL6441.Contig1_All,Unigene88123_All,Unigene53735_All,CL13668.Contig6_All,CL3418.Contig5_All,Unigene17435_All,Unigene88122_All,Unigene88131_All,CL13215.Contig1_All,CL3891.Contig2_All,Unigene70528_All,Unigene110311_All,Unigene6562_All,	3.26E-04
Biological process	response to acid chemical	GO:0001101	4	1.91E-05	1.63322428	79	2249	Unigene33551_All,CL13884.Contig2_All,CL11405.Contig12_All,Unigene119583_All,CL3891.Contig5_All,Unigene23428_All,Unigene40184_All,Unigene11738_All,Unigene12269_All,Unigene105920_All,Unigene88067_All,CL3194.Contig1_All,Unigene110481_All,Unigene108285_All,CL11186.Contig2_All,CL11405.Contig9_All,CL7948.Contig2_All,CL11405.Contig3_All,CL6490.Contig2_All,Unigene88124_All,Unigene119582_All,Unigene21812_…	3.46E-04
Biological process	malate transport	GO:0015743	11	1.97E-05	10.33226837	6	27	Unigene150029_All,Unigene100771_All,Unigene164652_All,Unigene22218_All,Unigene165360_All,Unigene38970_All,	3.53E-04
Biological process	negative regulation of cell population proliferation	GO:0008285	6	2.28E-05	13.67506108	5	17	Unigene70835_All,Unigene112939_All,Unigene112978_All,CL9872.Contig1_All,Unigene101154_All,	4.05E-04
Biological process	sterol metabolic process	GO:0016125	6	2.32E-05	2.757128217	22	371	Unigene152807_All,Unigene23845_All,CL7473.Contig3_All,Unigene60783_All,Unigene148874_All,Unigene24490_All,CL2626.Contig1_All,CL7473.Contig4_All,Unigene25572_All,Unigene30046_All,Unigene11623_All,Unigene46874_All,Unigene28444_All,Unigene47791_All,Unigene41707_All,Unigene27467_All,Unigene27130_All,Unigene16404_All,CL9310.Contig1_All,Unigene177092_All,CL2003.Contig2_All,Unigene32691_All,	4.09E-04
Biological process	response to light stimulus	GO:0009416	5	2.36E-05	1.726040192	64	1724	CL13884.Contig2_All,Unigene71208_All,CL2501.Contig3_All,Unigene154261_All,Unigene82143_All,Unigene117879_All,CL6936.Contig3_All,Unigene156345_All,Unigene131637_All,CL9042.Contig1_All,CL11177.Contig1_All,Unigene96807_All,Unigene78131_All,CL1961.Contig20_All,Unigene42434_All,Unigene35001_All,Unigene26502_All,Unigene144020_All,Unigene103189_All,Unigene92417_All,Unigene103223_All,Unigene78132_All,Uni…	4.12E-04
Biological process	response to water	GO:0009415	5	2.58E-05	2.353160597	29	573	CL13884.Contig2_All,CL11405.Contig12_All,Unigene23428_All,Unigene11738_All,Unigene12269_All,Unigene105920_All,Unigene88067_All,Unigene110481_All,CL11186.Contig2_All,CL11405.Contig9_All,CL7948.Contig2_All,CL11405.Contig3_All,Unigene119163_All,Unigene6015_All,CL7357.Contig3_All,CL11405.Contig6_All,CL11405.Contig7_All,Unigene93250_All,Unigene67764_All,Unigene71961_All,Unigene62822_All,Unigene29218_A…	4.45E-04
Biological process	carboxylic acid transport	GO:0046942	8	2.64E-05	2.437612829	27	515	Unigene150029_All,Unigene100771_All,CL4370.Contig2_All,CL9585.Contig4_All,Unigene60021_All,Unigene160981_All,Unigene154255_All,Unigene164652_All,Unigene22218_All,CL7582.Contig3_All,CL9585.Contig3_All,Unigene165360_All,Unigene21815_All,CL9585.Contig9_All,CL7582.Contig11_All,Unigene130498_All,CL9585.Contig5_All,CL7582.Contig2_All,Unigene130495_All,CL9585.Contig8_All,Unigene93581_All,Unigene118312_A…	4.52E-04
Biological process	organic acid transport	GO:0015849	6	2.64E-05	2.437612829	27	515	Unigene150029_All,Unigene100771_All,CL4370.Contig2_All,CL9585.Contig4_All,Unigene60021_All,Unigene160981_All,Unigene154255_All,Unigene164652_All,Unigene22218_All,CL7582.Contig3_All,CL9585.Contig3_All,Unigene165360_All,Unigene21815_All,CL9585.Contig9_All,CL7582.Contig11_All,Unigene130498_All,CL9585.Contig5_All,CL7582.Contig2_All,Unigene130495_All,CL9585.Contig8_All,Unigene93581_All,Unigene118312_A…	4.52E-04
Biological process	carbohydrate biosynthetic process	GO:0016051	5	2.74E-05	1.761860792	59	1557	Unigene30938_All,CL2459.Contig2_All,CL1683.Contig20_All,CL1675.Contig24_All,Unigene16018_All,CL14266.Contig1_All,CL9042.Contig1_All,Unigene96294_All,CL1683.Contig19_All,Unigene152461_All,Unigene161022_All,Unigene4156_All,Unigene84354_All,Unigene50617_All,Unigene69422_All,Unigene49225_All,Unigene96157_All,Unigene18146_All,Unigene19812_All,Unigene151890_All,Unigene126046_All,Unigene78243_All,Unigen…	4.61E-04
Biological process	cell wall organization	GO:0071555	5	2.94E-05	1.900238922	47	1150	Unigene46890_All,Unigene125469_All,CL1675.Contig24_All,Unigene6040_All,Unigene113285_All,CL14266.Contig1_All,Unigene110796_All,Unigene84354_All,Unigene50617_All,Unigene128600_All,Unigene96157_All,CL4036.Contig1_All,CL4937.Contig4_All,Unigene18146_All,Unigene39282_All,CL15607.Contig1_All,Unigene93727_All,CL16260.Contig1_All,Unigene110446_All,CL6276.Contig6_All,Unigene53027_All,Unigene107448_All,CL…	4.90E-04
Biological process	C4-dicarboxylate transport	GO:0015740	10	3.05E-05	9.619698138	6	29	Unigene150029_All,Unigene100771_All,Unigene164652_All,Unigene22218_All,Unigene165360_All,Unigene38970_All,	5.03E-04
Biological process	response to water deprivation	GO:0009414	6	3.39E-05	2.358452563	28	552	CL13884.Contig2_All,CL11405.Contig12_All,Unigene23428_All,Unigene11738_All,Unigene12269_All,Unigene88067_All,Unigene110481_All,CL11186.Contig2_All,CL11405.Contig9_All,CL7948.Contig2_All,CL11405.Contig3_All,Unigene119163_All,Unigene6015_All,CL7357.Contig3_All,CL11405.Contig6_All,CL11405.Contig7_All,Unigene93250_All,Unigene67764_All,Unigene71961_All,Unigene62822_All,Unigene29218_All,Unigene153539_A…	5.54E-04
Biological process	regulation of defense response	GO:0031347	6	3.49E-05	2.553512549	24	437	Unigene33551_All,Unigene119583_All,CL3891.Contig5_All,CL3194.Contig1_All,Unigene110151_All,Unigene88124_All,Unigene119582_All,Unigene88120_All,CL3891.Contig4_All,Unigene24360_All,Unigene70358_All,CL2166.Contig1_All,CL6441.Contig1_All,Unigene88123_All,Unigene53735_All,CL13668.Contig6_All,CL3418.Contig5_All,Unigene17435_All,Unigene88122_All,CL13215.Contig1_All,CL3891.Contig2_All,Unigene70528_All,Un…	5.67E-04
Biological process	regulation of ion transmembrane transport	GO:0034765	7	5.07E-05	3.754271427	13	161	CL5806.Contig3_All,Unigene48864_All,Unigene42434_All,Unigene39282_All,Unigene29289_All,Unigene10324_All,Unigene153192_All,Unigene48866_All,Unigene57981_All,Unigene68010_All,Unigene109327_All,CL6543.Contig17_All,CL5424.Contig1_All,	8.15E-04
Biological process	response to cadmium ion	GO:0046686	6	5.09E-05	2.616098641	22	391	CL13884.Contig2_All,Unigene91444_All,CL555.Contig9_All,Unigene19701_All,Unigene55379_All,Unigene35001_All,CL14798.Contig9_All,Unigene144020_All,Unigene47514_All,CL555.Contig4_All,Unigene119163_All,Unigene24360_All,CL555.Contig14_All,CL555.Contig7_All,Unigene165428_All,Unigene29843_All,Unigene71961_All,CL8677.Contig2_All,Unigene129184_All,Unigene153539_All,Unigene55306_All,Unigene106710_All,	8.12E-04
Biological process	terpenoid biosynthetic process	GO:0016114	8	5.31E-05	2.384369624	26	507	Unigene58508_All,Unigene19320_All,Unigene112135_All,Unigene91667_All,Unigene10810_All,Unigene22493_All,Unigene28948_All,CL5596.Contig2_All,CL13008.Contig1_All,Unigene125698_All,Unigene115778_All,Unigene112952_All,CL7473.Contig4_All,Unigene148113_All,Unigene23852_All,CL9000.Contig4_All,Unigene79484_All,Unigene112134_All,Unigene50202_All,Unigene79226_All,CL9310.Contig1_All,CL9000.Contig2_All,Unigen…	8.39E-04
Biological process	regulation of transmembrane transport	GO:0034762	6	6.94E-05	3.641190962	13	166	CL5806.Contig3_All,Unigene48864_All,Unigene42434_All,Unigene39282_All,Unigene29289_All,Unigene10324_All,Unigene153192_All,Unigene48866_All,Unigene57981_All,Unigene68010_All,Unigene109327_All,CL6543.Contig17_All,CL5424.Contig1_All,	0.001079615
Biological process	response to inorganic substance	GO:0010035	4	7.38E-05	1.726612486	56	1508	CL13884.Contig2_All,CL11405.Contig12_All,Unigene91444_All,CL555.Contig9_All,Unigene117879_All,Unigene23428_All,Unigene19701_All,Unigene55379_All,Unigene11738_All,Unigene12269_All,Unigene105920_All,Unigene88067_All,Unigene110481_All,CL11186.Contig2_All,CL11405.Contig9_All,CL7948.Contig2_All,Unigene35001_All,CL14798.Contig9_All,CL11405.Contig3_All,CL6490.Contig2_All,Unigene144020_All,Unigene47514_A…	0.00113921
Biological process	glucosamine-containing compound catabolic process	GO:1901072	7	7.59E-05	5.041649024	9	83	Unigene108464_All,Unigene76996_All,Unigene75167_All,CL1039.Contig7_All,Unigene82095_All,Unigene1279_All,CL1039.Contig3_All,Unigene70827_All,Unigene1276_All,	0.001161569
Biological process	amino sugar catabolic process	GO:0046348	6	7.59E-05	5.041649024	9	83	Unigene108464_All,Unigene76996_All,Unigene75167_All,CL1039.Contig7_All,Unigene82095_All,Unigene1279_All,CL1039.Contig3_All,Unigene70827_All,Unigene1276_All,	0.001161569
Biological process	aminoglycan catabolic process	GO:0006026	6	7.59E-05	5.041649024	9	83	Unigene108464_All,Unigene76996_All,Unigene75167_All,CL1039.Contig7_All,Unigene82095_All,Unigene1279_All,CL1039.Contig3_All,Unigene70827_All,Unigene1276_All,	0.001161569
Biological process	chitin catabolic process	GO:0006032	8	7.59E-05	5.041649024	9	83	Unigene108464_All,Unigene76996_All,Unigene75167_All,CL1039.Contig7_All,Unigene82095_All,Unigene1279_All,CL1039.Contig3_All,Unigene70827_All,Unigene1276_All,	0.001161569
Biological process	dicarboxylic acid transport	GO:0006835	9	7.87E-05	8.205036647	6	34	Unigene150029_All,Unigene100771_All,Unigene164652_All,Unigene22218_All,Unigene165360_All,Unigene38970_All,	0.001166184
Biological process	chitin metabolic process	GO:0006030	7	8.34E-05	4.981629393	9	84	Unigene108464_All,Unigene76996_All,Unigene75167_All,CL1039.Contig7_All,Unigene82095_All,Unigene1279_All,CL1039.Contig3_All,Unigene70827_All,Unigene1276_All,	0.001226448
Biological process	response to hormone	GO:0009725	5	8.96E-05	1.464527948	103	3270	Unigene33551_All,CL13884.Contig2_All,CL9711.Contig1_All,Unigene102934_All,Unigene64523_All,Unigene37584_All,Unigene119583_All,Unigene60393_All,CL735.Contig7_All,CL3891.Contig5_All,Unigene40184_All,CL972.Contig10_All,CL3194.Contig1_All,Unigene108285_All,Unigene12033_All,Unigene164301_All,CL7948.Contig2_All,Unigene70396_All,Unigene164551_All,Unigene42434_All,CL972.Contig9_All,Unigene20272_All,CL649…	0.001307061
Biological process	regionalization	GO:0003002	4	8.99E-05	3.355324265	14	194	Unigene112599_All,Unigene102934_All,Unigene51108_All,Unigene169207_All,Unigene24360_All,Unigene172550_All,Unigene54930_All,Unigene58945_All,Unigene77720_All,CL2599.Contig6_All,Unigene172549_All,CL2599.Contig16_All,Unigene107484_All,Unigene47268_All,	0.001300925
Biological process	response to radiation	GO:0009314	4	9.27E-05	1.645848059	64	1808	CL13884.Contig2_All,Unigene71208_All,CL2501.Contig3_All,Unigene154261_All,Unigene82143_All,Unigene117879_All,CL6936.Contig3_All,Unigene156345_All,Unigene131637_All,CL9042.Contig1_All,CL11177.Contig1_All,Unigene96807_All,Unigene78131_All,CL1961.Contig20_All,Unigene42434_All,Unigene35001_All,Unigene26502_All,Unigene144020_All,Unigene103189_All,Unigene92417_All,Unigene103223_All,Unigene78132_All,Uni…	0.00133113
Biological process	cell wall macromolecule catabolic process	GO:0016998	7	1.01E-04	4.027143971	11	127	Unigene108464_All,Unigene76996_All,Unigene108785_All,Unigene75167_All,CL1039.Contig7_All,Unigene82095_All,Unigene120595_All,Unigene1279_All,CL1039.Contig3_All,Unigene70827_All,Unigene1276_All,	0.001413583
Biological process	response to endogenous stimulus	GO:0009719	3	1.04E-04	1.458728721	103	3283	Unigene33551_All,CL13884.Contig2_All,CL9711.Contig1_All,Unigene102934_All,Unigene64523_All,Unigene37584_All,Unigene119583_All,Unigene60393_All,CL735.Contig7_All,CL3891.Contig5_All,Unigene40184_All,CL972.Contig10_All,CL3194.Contig1_All,Unigene108285_All,Unigene12033_All,Unigene164301_All,CL7948.Contig2_All,Unigene70396_All,Unigene164551_All,Unigene42434_All,CL972.Contig9_All,Unigene20272_All,CL649…	0.001445535
Biological process	metal ion homeostasis	GO:0055065	8	1.09E-04	2.424920128	23	441	Unigene24921_All,CL2579.Contig2_All,Unigene21791_All,Unigene880_All,Unigene35001_All,Unigene128187_All,Unigene144020_All,CL8291.Contig10_All,Unigene79427_All,Unigene6634_All,CL8291.Contig11_All,Unigene45742_All,Unigene129010_All,Unigene60876_All,Unigene70138_All,Unigene18234_All,Unigene50434_All,Unigene55306_All,Unigene90496_All,Unigene36750_All,Unigene93906_All,CL7033.Contig2_All,Unigene148865_A…	0.001506099
Biological process	calcium ion homeostasis	GO:0055074	9	1.10E-04	4.809849069	9	87	Unigene24921_All,CL2579.Contig2_All,Unigene21791_All,Unigene880_All,Unigene6634_All,Unigene45742_All,Unigene60876_All,Unigene18234_All,Unigene36750_All,	0.001507515
Biological process	cellular calcium ion homeostasis	GO:0006874	10	1.10E-04	4.809849069	9	87	Unigene24921_All,CL2579.Contig2_All,Unigene21791_All,Unigene880_All,Unigene6634_All,Unigene45742_All,Unigene60876_All,Unigene18234_All,Unigene36750_All,	0.001507515
Biological process	import across plasma membrane	GO:0098739	6	1.16E-04	3.964707631	11	129	CL11405.Contig12_All,Unigene110481_All,CL11405.Contig9_All,CL11405.Contig3_All,CL7357.Contig3_All,CL11405.Contig6_All,CL11405.Contig7_All,Unigene67764_All,CL7357.Contig4_All,CL11405.Contig8_All,Unigene6245_All,	0.001567738
Biological process	cellular divalent inorganic cation homeostasis	GO:0072503	9	1.31E-04	4.701762573	9	89	Unigene24921_All,CL2579.Contig2_All,Unigene21791_All,Unigene880_All,Unigene6634_All,Unigene45742_All,Unigene60876_All,Unigene18234_All,Unigene36750_All,	0.001759585
Biological process	drug transport	GO:0015893	5	1.57E-04	3.35798722	13	180	Unigene150029_All,Unigene100771_All,CL5918.Contig15_All,CL5918.Contig4_All,Unigene117810_All,CL5909.Contig5_All,Unigene164652_All,Unigene22218_All,CL5918.Contig14_All,Unigene79201_All,Unigene165360_All,Unigene78891_All,Unigene38970_All,	0.002095268
Biological process	thiamine biosynthetic process	GO:0009228	8	2.01E-04	6.97428115	6	40	Unigene112135_All,CL13008.Contig1_All,Unigene125698_All,CL9000.Contig4_All,Unigene112134_All,Unigene53038_All,	0.002667042
Biological process	thiamine-containing compound biosynthetic process	GO:0042724	7	2.01E-04	6.97428115	6	40	Unigene112135_All,CL13008.Contig1_All,Unigene125698_All,CL9000.Contig4_All,Unigene112134_All,Unigene53038_All,	0.002667042
Biological process	cell wall modification	GO:0042545	6	2.12E-04	4.959488818	8	75	Unigene6040_All,CL4036.Contig1_All,Unigene39282_All,CL1546.Contig4_All,Unigene29289_All,Unigene10324_All,Unigene108672_All,Unigene57981_All,	0.002768794
Biological process	potassium ion transport	GO:0006813	8	2.24E-04	2.716214881	17	291	CL11405.Contig12_All,Unigene13139_All,Unigene110481_All,CL11405.Contig9_All,CL11405.Contig3_All,CL3522.Contig15_All,CL7357.Contig3_All,CL11405.Contig6_All,Unigene114665_All,CL11405.Contig7_All,Unigene45632_All,Unigene78633_All,Unigene67764_All,CL7357.Contig4_All,Unigene4110_All,CL11405.Contig8_All,Unigene6245_All,	0.002911304
Biological process	inorganic ion transmembrane transport	GO:0098660	7	2.58E-04	2.058566446	29	655	CL11405.Contig12_All,Unigene150029_All,Unigene100771_All,Unigene39914_All,Unigene21791_All,Unigene101183_All,Unigene110481_All,CL11405.Contig9_All,CL11405.Contig3_All,Unigene113989_All,CL4638.Contig1_All,Unigene164652_All,Unigene22218_All,CL9998.Contig6_All,CL7357.Contig3_All,CL11405.Contig6_All,Unigene66394_All,Unigene31816_All,Unigene118662_All,Unigene165360_All,CL11405.Contig7_All,Unigene67764…	0.00332418
Biological process	carboxylic acid biosynthetic process	GO:0046394	7	3.49E-04	1.51237159	74	2275	Unigene16295_All,CL5083.Contig5_All,Unigene87151_All,CL2459.Contig2_All,Unigene62180_All,CL13964.Contig2_All,Unigene82472_All,Unigene74828_All,Unigene60600_All,Unigene111037_All,CL3068.Contig3_All,Unigene47071_All,Unigene91667_All,Unigene160560_All,CL2376.Contig4_All,Unigene6491_All,CL5083.Contig2_All,Unigene108285_All,Unigene8221_All,CL5083.Contig6_All,Unigene46197_All,Unigene11234_All,Unigene33…	0.00447379
Biological process	organic acid biosynthetic process	GO:0016053	5	3.49E-04	1.51237159	74	2275	Unigene16295_All,CL5083.Contig5_All,Unigene87151_All,CL2459.Contig2_All,Unigene62180_All,CL13964.Contig2_All,Unigene82472_All,Unigene74828_All,Unigene60600_All,Unigene111037_All,CL3068.Contig3_All,Unigene47071_All,Unigene91667_All,Unigene160560_All,CL2376.Contig4_All,Unigene6491_All,CL5083.Contig2_All,Unigene108285_All,Unigene8221_All,CL5083.Contig6_All,Unigene46197_All,Unigene11234_All,Unigene33…	0.00447379
Biological process	polysaccharide metabolic process	GO:0005976	5	3.69E-04	1.626740726	55	1572	Unigene57070_All,CL2459.Contig2_All,Unigene46890_All,Unigene125469_All,CL1675.Contig24_All,Unigene6040_All,CL14266.Contig1_All,Unigene96294_All,Unigene9380_All,Unigene123485_All,Unigene4156_All,Unigene84354_All,Unigene50617_All,Unigene96157_All,CL4036.Contig1_All,Unigene108785_All,Unigene6837_All,Unigene18146_All,CL15607.Contig1_All,Unigene151890_All,Unigene78243_All,CL6276.Contig6_All,Unigene530…	0.004656596
Biological process	coenzyme A metabolic process	GO:0015936	11	3.78E-04	3.068211674	13	197	Unigene152807_All,Unigene23845_All,Unigene59146_All,Unigene24490_All,Unigene38972_All,Unigene1548_All,Unigene12167_All,Unigene28444_All,Unigene47791_All,Unigene27467_All,Unigene27130_All,Unigene177092_All,Unigene24962_All,	0.004744763
Biological process	aminoglycan metabolic process	GO:0006022	5	3.96E-04	4.062688049	9	103	Unigene108464_All,Unigene76996_All,Unigene75167_All,CL1039.Contig7_All,Unigene82095_All,Unigene1279_All,CL1039.Contig3_All,Unigene70827_All,Unigene1276_All,	0.004931918
Biological process	response to drug	GO:0042493	4	4.03E-04	2.030991911	28	641	CL13884.Contig2_All,Unigene150029_All,Unigene100771_All,Unigene117879_All,CL5918.Contig15_All,Unigene115520_All,CL5918.Contig4_All,Unigene117810_All,CL5909.Contig5_All,Unigene108285_All,Unigene35001_All,Unigene144020_All,Unigene164652_All,Unigene22218_All,CL5918.Contig14_All,Unigene119163_All,Unigene24360_All,Unigene108284_All,Unigene79201_All,Unigene16241_All,Unigene165360_All,Unigene71961_All,U…	0.004990304
Biological process	divalent inorganic cation homeostasis	GO:0072507	8	4.72E-04	3.632438099	10	128	Unigene24921_All,CL2579.Contig2_All,Unigene21791_All,Unigene880_All,Unigene6634_All,Unigene45742_All,Unigene129010_All,Unigene60876_All,Unigene18234_All,Unigene36750_All,	0.00573321
Biological process	negative regulation of cell death	GO:0060548	6	5.69E-04	3.299659899	11	155	Unigene32058_All,Unigene141764_All,Unigene98596_All,Unigene70358_All,CL208.Contig24_All,Unigene77416_All,Unigene43021_All,Unigene131019_All,Unigene24854_All,Unigene173545_All,Unigene138674_All,	0.006646533
Biological process	steroid biosynthetic process	GO:0006694	6	6.20E-04	2.234323481	21	437	Unigene152807_All,Unigene23845_All,CL7473.Contig3_All,Unigene60783_All,Unigene148874_All,Unigene24490_All,CL7473.Contig4_All,Unigene25572_All,Unigene30046_All,Unigene11623_All,Unigene28444_All,Unigene47791_All,Unigene41707_All,Unigene27467_All,Unigene27130_All,Unigene16404_All,CL9310.Contig1_All,Unigene113183_All,Unigene177092_All,CL2003.Contig2_All,Unigene32691_All,	0.007197873
Biological process	regulation of ion transport	GO:0043269	6	6.32E-04	2.905950479	13	208	CL5806.Contig3_All,Unigene48864_All,Unigene42434_All,Unigene39282_All,Unigene29289_All,Unigene10324_All,Unigene153192_All,Unigene48866_All,Unigene57981_All,Unigene68010_All,Unigene109327_All,CL6543.Contig17_All,CL5424.Contig1_All,	0.007293927
Biological process	nucleoside bisphosphate metabolic process	GO:0033865	8	6.66E-04	2.273604287	20	409	Unigene152807_All,Unigene23845_All,CL2376.Contig4_All,Unigene59146_All,Unigene24490_All,Unigene38972_All,CL9405.Contig3_All,Unigene14280_All,Unigene1548_All,Unigene12167_All,Unigene121895_All,Unigene28444_All,Unigene47791_All,Unigene27467_All,Unigene30081_All,Unigene27130_All,Unigene121894_All,Unigene177092_All,Unigene24962_All,Unigene34321_All,	0.007639956
Biological process	ribonucleoside bisphosphate metabolic process	GO:0033875	9	6.66E-04	2.273604287	20	409	Unigene152807_All,Unigene23845_All,CL2376.Contig4_All,Unigene59146_All,Unigene24490_All,Unigene38972_All,CL9405.Contig3_All,Unigene14280_All,Unigene1548_All,Unigene12167_All,Unigene121895_All,Unigene28444_All,Unigene47791_All,Unigene27467_All,Unigene30081_All,Unigene27130_All,Unigene121894_All,Unigene177092_All,Unigene24962_All,Unigene34321_All,	0.007639956
Biological process	purine nucleoside bisphosphate metabolic process	GO:0034032	9	6.66E-04	2.273604287	20	409	Unigene152807_All,Unigene23845_All,CL2376.Contig4_All,Unigene59146_All,Unigene24490_All,Unigene38972_All,CL9405.Contig3_All,Unigene14280_All,Unigene1548_All,Unigene12167_All,Unigene121895_All,Unigene28444_All,Unigene47791_All,Unigene27467_All,Unigene30081_All,Unigene27130_All,Unigene121894_All,Unigene177092_All,Unigene24962_All,Unigene34321_All,	0.007639956
Biological process	response to auxin	GO:0009733	6	7.24E-04	1.728446382	40	1076	CL13884.Contig2_All,Unigene102934_All,Unigene64523_All,Unigene37584_All,Unigene60393_All,CL735.Contig7_All,CL972.Contig10_All,Unigene12033_All,Unigene164301_All,Unigene164551_All,CL972.Contig9_All,Unigene20272_All,Unigene109597_All,Unigene31671_All,CL5958.Contig1_All,CL972.Contig15_All,CL3691.Contig2_All,Unigene24360_All,Unigene35976_All,Unigene80854_All,Unigene80622_All,CL191.Contig3_All,CL4703.…	0.008164383
Biological process	fatty acid derivative metabolic process	GO:1901568	4	7.73E-04	5.470024431	6	51	Unigene88067_All,Unigene108285_All,CL11186.Contig2_All,CL9405.Contig3_All,Unigene108284_All,CL3231.Contig2_All,	0.008654054
Biological process	cutin biosynthetic process	GO:0010143	6	7.73E-04	5.470024431	6	51	CL14936.Contig1_All,Unigene88067_All,Unigene82034_All,CL11186.Contig2_All,Unigene61991_All,CL3231.Contig2_All,	0.008654054
Biological process	cell wall macromolecule metabolic process	GO:0044036	6	7.95E-04	2.066453674	24	540	Unigene46890_All,Unigene125469_All,Unigene108464_All,Unigene76996_All,Unigene108785_All,Unigene75167_All,CL1039.Contig7_All,CL15607.Contig1_All,Unigene151890_All,Unigene82095_All,CL6276.Contig6_All,Unigene53027_All,CL14794.Contig2_All,CL2802.Contig2_All,Unigene120595_All,Unigene92553_All,Unigene1279_All,CL1039.Contig3_All,Unigene70827_All,Unigene1276_All,Unigene119075_All,Unigene99780_All,Unigene…	0.008796386
