# Supplementary material for: Comparative Transcriptome Analysis of Two Sugarcane Cultivars in Response to Paclobutrazol Treatment
Source: Plants (Basel). 2022 Sep 16;11(18):2417. doi: 10.3390/plants11182417 (PMC9502373; doi:10.3390/plants11182417)
Supplement: Supplementary file 1 [file plants-11-02417-s001.zip › Table S3.xls]

Table S3.The GO enrichment analysis of the down-regulated DEGs in GGZ001
Class	GO_Name	GO_ID	GO_Level	P_value	Enrichment Score	Hits Genes Counts In Selected Set	HitsGenes Counts In Background	Genes Of Selected Set In GO term	qvalue
Molecular function	transporter activity	GO:0005215	2	0	2.058537281	181	8320	Unigene29298_All,Unigene93463_All,Unigene16473_All,Unigene116986_All,Unigene103886_All,CL7131.Contig26_All,Unigene75397_All,Unigene22035_All,CL11880.Contig1_All,Unigene107426_All,CL2529.Contig1_All,Unigene2680_All,Unigene176522_All,CL7832.Contig1_All,Unigene116988_All,Unigene77918_All,Unigene30213_All,Unigene165729_All,Unigene154256_All,Unigene94318_All,Unigene101788_All,Unigene76896_All,Unigene1…	0
Molecular function	ion channel activity	GO:0005216	6	0	6.627395214	54	771	Unigene29298_All,CL7832.Contig1_All,Unigene154256_All,Unigene76896_All,Unigene116556_All,Unigene46581_All,Unigene26240_All,Unigene37352_All,Unigene22161_All,Unigene108421_All,Unigene31411_All,Unigene30827_All,Unigene39279_All,CL4268.Contig15_All,Unigene165471_All,CL2080.Contig6_All,Unigene116543_All,Unigene136961_All,Unigene87663_All,Unigene74516_All,Unigene116549_All,CL2901.Contig4_All,CL2080.Co…	0
Molecular function	calcium activated cation channel activity	GO:0005227	8	0	14.0658005	22	148	Unigene154256_All,Unigene116556_All,CL4268.Contig15_All,CL2080.Contig6_All,Unigene116543_All,Unigene136961_All,Unigene87663_All,Unigene116549_All,CL2080.Contig8_All,Unigene53837_All,CL2989.Contig6_All,Unigene57452_All,CL4268.Contig30_All,CL2080.Contig3_All,CL2989.Contig9_All,Unigene116550_All,Unigene87668_All,Unigene115512_All,Unigene116535_All,Unigene87258_All,Unigene87666_All,CL2080.Contig12_Al…	0
Molecular function	voltage-gated calcium channel activity	GO:0005245	10	0	30.78145608	27	83	Unigene29298_All,Unigene76896_All,Unigene46581_All,Unigene26240_All,Unigene37352_All,Unigene22161_All,Unigene31411_All,Unigene30827_All,Unigene39279_All,Unigene165471_All,Unigene74516_All,Unigene16784_All,Unigene45441_All,Unigene41856_All,Unigene77667_All,Unigene36221_All,Unigene33009_All,Unigene41892_All,Unigene44104_All,Unigene172670_All,Unigene48313_All,Unigene12208_All,Unigene176813_All,Unige…	0
Molecular function	cation transmembrane transporter activity	GO:0008324	5	0	3.83612741	111	2738	Unigene29298_All,Unigene16473_All,Unigene116986_All,Unigene103886_All,CL7131.Contig26_All,Unigene75397_All,Unigene22035_All,CL11880.Contig1_All,CL2529.Contig1_All,Unigene176522_All,CL7832.Contig1_All,Unigene116988_All,Unigene165729_All,Unigene154256_All,Unigene94318_All,Unigene101788_All,Unigene76896_All,CL12126.Contig2_All,Unigene116556_All,Unigene46581_All,CL820.Contig2_All,Unigene26240_All,Uni…	0
Molecular function	cation channel activity	GO:0005261	7	0	10.91013915	52	451	Unigene29298_All,CL7832.Contig1_All,Unigene154256_All,Unigene76896_All,Unigene116556_All,Unigene46581_All,Unigene26240_All,Unigene37352_All,Unigene22161_All,Unigene31411_All,Unigene30827_All,Unigene39279_All,CL4268.Contig15_All,Unigene165471_All,CL2080.Contig6_All,Unigene116543_All,Unigene136961_All,Unigene87663_All,Unigene74516_All,Unigene116549_All,CL2901.Contig4_All,CL2080.Contig8_All,Unigene4…	0
Molecular function	calcium channel activity	GO:0005262	9	0	28.18601416	28	94	Unigene29298_All,Unigene76896_All,Unigene46581_All,Unigene26240_All,Unigene37352_All,Unigene22161_All,Unigene31411_All,Unigene30827_All,Unigene39279_All,Unigene165471_All,Unigene74516_All,CL2901.Contig4_All,Unigene16784_All,Unigene45441_All,Unigene41856_All,Unigene77667_All,Unigene36221_All,Unigene33009_All,Unigene41892_All,Unigene44104_All,Unigene172670_All,Unigene48313_All,Unigene12208_All,Unig…	0
Molecular function	passive transmembrane transporter activity	GO:0022803	4	0	6.018866572	61	959	Unigene29298_All,CL7832.Contig1_All,Unigene154256_All,Unigene76896_All,Unigene116556_All,Unigene6596_All,Unigene46581_All,Unigene26240_All,Unigene37352_All,Unigene166239_All,Unigene22161_All,Unigene108421_All,Unigene31411_All,Unigene30827_All,Unigene39279_All,CL4268.Contig15_All,Unigene165471_All,CL2080.Contig6_All,Unigene116543_All,Unigene136961_All,Unigene87663_All,Unigene74516_All,Unigene70925…	0
Molecular function	gated channel activity	GO:0022836	6	0	7.073479879	53	709	Unigene29298_All,CL7832.Contig1_All,Unigene154256_All,Unigene76896_All,Unigene116556_All,Unigene46581_All,Unigene26240_All,Unigene37352_All,Unigene22161_All,Unigene108421_All,Unigene31411_All,Unigene30827_All,Unigene39279_All,CL4268.Contig15_All,Unigene165471_All,CL2080.Contig6_All,Unigene116543_All,Unigene136961_All,Unigene87663_All,Unigene74516_All,Unigene116549_All,CL2080.Contig8_All,Unigene40…	0
Molecular function	ion gated channel activity	GO:0022839	7	0	7.22636489	53	694	Unigene29298_All,CL7832.Contig1_All,Unigene154256_All,Unigene76896_All,Unigene116556_All,Unigene46581_All,Unigene26240_All,Unigene37352_All,Unigene22161_All,Unigene108421_All,Unigene31411_All,Unigene30827_All,Unigene39279_All,CL4268.Contig15_All,Unigene165471_All,CL2080.Contig6_All,Unigene116543_All,Unigene136961_All,Unigene87663_All,Unigene74516_All,Unigene116549_All,CL2080.Contig8_All,Unigene40…	0
Molecular function	voltage-gated cation channel activity	GO:0022843	9	0	9.594789536	29	286	Unigene29298_All,CL7832.Contig1_All,Unigene76896_All,Unigene46581_All,Unigene26240_All,Unigene37352_All,Unigene22161_All,Unigene31411_All,Unigene30827_All,Unigene39279_All,Unigene165471_All,Unigene74516_All,Unigene40765_All,Unigene16784_All,Unigene45441_All,Unigene41856_All,Unigene77667_All,Unigene36221_All,Unigene33009_All,Unigene41892_All,Unigene44104_All,Unigene172670_All,Unigene48313_All,Unig…	0
Molecular function	transmembrane transporter activity	GO:0022857	3	0	2.155008773	176	7728	Unigene29298_All,Unigene93463_All,Unigene16473_All,Unigene116986_All,Unigene103886_All,CL7131.Contig26_All,Unigene75397_All,Unigene22035_All,CL11880.Contig1_All,Unigene107426_All,CL2529.Contig1_All,Unigene2680_All,Unigene176522_All,CL7832.Contig1_All,Unigene116988_All,Unigene77918_All,Unigene30213_All,Unigene165729_All,Unigene154256_All,Unigene94318_All,Unigene101788_All,Unigene76896_All,Unigene1…	0
Molecular function	inorganic cation transmembrane transporter activity	GO:0022890	6	0	3.916267241	105	2537	Unigene29298_All,Unigene16473_All,Unigene116986_All,Unigene103886_All,CL7131.Contig26_All,Unigene75397_All,Unigene22035_All,Unigene176522_All,CL7832.Contig1_All,Unigene116988_All,Unigene165729_All,Unigene154256_All,Unigene94318_All,Unigene101788_All,Unigene76896_All,CL12126.Contig2_All,Unigene116556_All,Unigene46581_All,CL820.Contig2_All,Unigene26240_All,Unigene52309_All,Unigene37352_All,CL1979.C…	0
Molecular function	calcium ion transmembrane transporter activity	GO:0015085	8	0	13.08312692	43	311	Unigene29298_All,Unigene116986_All,Unigene116988_All,Unigene76896_All,Unigene46581_All,CL820.Contig2_All,Unigene26240_All,Unigene37352_All,Unigene22161_All,CL820.Contig4_All,Unigene83546_All,Unigene31411_All,Unigene30827_All,Unigene39279_All,CL820.Contig5_All,CL9898.Contig6_All,Unigene165471_All,Unigene74516_All,CL2901.Contig4_All,CL13862.Contig4_All,Unigene16784_All,Unigene118211_All,Unigene4544…	0
Molecular function	metal ion transmembrane transporter activity	GO:0046873	7	0	3.948080057	61	1462	Unigene29298_All,Unigene116986_All,Unigene103886_All,CL7131.Contig26_All,Unigene75397_All,CL7832.Contig1_All,Unigene116988_All,Unigene76896_All,Unigene46581_All,CL820.Contig2_All,Unigene26240_All,Unigene37352_All,CL1979.Contig1_All,CL2829.Contig3_All,Unigene22161_All,CL820.Contig4_All,Unigene83546_All,Unigene31411_All,Unigene30827_All,Unigene39279_All,CL820.Contig5_All,CL9898.Contig6_All,Unigene1…	0
Molecular function	channel activity	GO:0015267	5	0	6.018866572	61	959	Unigene29298_All,CL7832.Contig1_All,Unigene154256_All,Unigene76896_All,Unigene116556_All,Unigene6596_All,Unigene46581_All,Unigene26240_All,Unigene37352_All,Unigene166239_All,Unigene22161_All,Unigene108421_All,Unigene31411_All,Unigene30827_All,Unigene39279_All,CL4268.Contig15_All,Unigene165471_All,CL2080.Contig6_All,Unigene116543_All,Unigene136961_All,Unigene87663_All,Unigene74516_All,Unigene70925…	0
Molecular function	inorganic molecular entity transmembrane transporter activity	GO:0015318	4	0	3.012114535	123	3864	Unigene29298_All,Unigene16473_All,Unigene116986_All,Unigene103886_All,CL7131.Contig26_All,Unigene75397_All,Unigene22035_All,CL11880.Contig1_All,Unigene176522_All,CL7832.Contig1_All,Unigene116988_All,Unigene165729_All,Unigene154256_All,Unigene94318_All,Unigene101788_All,Unigene76896_All,CL12126.Contig2_All,Unigene116556_All,Unigene6596_All,Unigene46581_All,CL820.Contig2_All,Unigene26240_All,Unigen…	0
Molecular function	ion transmembrane transporter activity	GO:0015075	4	1.11E-16	3.012780283	130	4083	Unigene29298_All,Unigene16473_All,Unigene116986_All,Unigene103886_All,CL7131.Contig26_All,Unigene75397_All,Unigene22035_All,CL11880.Contig1_All,CL2529.Contig1_All,Unigene176522_All,CL7832.Contig1_All,Unigene116988_All,Unigene165729_All,Unigene154256_All,Unigene94318_All,Unigene101788_All,Unigene76896_All,CL12126.Contig2_All,Unigene116556_All,Unigene6596_All,Unigene46581_All,CL820.Contig2_All,Unig…	4.58E-15
Molecular function	voltage-gated ion channel activity	GO:0005244	8	1.67E-15	6.644333674	29	413	Unigene29298_All,CL7832.Contig1_All,Unigene76896_All,Unigene46581_All,Unigene26240_All,Unigene37352_All,Unigene22161_All,Unigene31411_All,Unigene30827_All,Unigene39279_All,Unigene165471_All,Unigene74516_All,Unigene40765_All,Unigene16784_All,Unigene45441_All,Unigene41856_All,Unigene77667_All,Unigene36221_All,Unigene33009_All,Unigene41892_All,Unigene44104_All,Unigene172670_All,Unigene48313_All,Unig…	6.50E-14
Molecular function	voltage-gated channel activity	GO:0022832	7	1.67E-15	6.644333674	29	413	Unigene29298_All,CL7832.Contig1_All,Unigene76896_All,Unigene46581_All,Unigene26240_All,Unigene37352_All,Unigene22161_All,Unigene31411_All,Unigene30827_All,Unigene39279_All,Unigene165471_All,Unigene74516_All,Unigene40765_All,Unigene16784_All,Unigene45441_All,Unigene41856_All,Unigene77667_All,Unigene36221_All,Unigene33009_All,Unigene41892_All,Unigene44104_All,Unigene172670_All,Unigene48313_All,Unig…	6.50E-14
Molecular function	ATPase-coupled calcium transmembrane transporter activity	GO:0005388	10	1.90E-10	8.98333634	15	158	Unigene116986_All,Unigene116988_All,CL820.Contig2_All,CL820.Contig4_All,Unigene83546_All,CL820.Contig5_All,CL9898.Contig6_All,CL13862.Contig4_All,Unigene118211_All,CL2496.Contig10_All,Unigene116987_All,CL2496.Contig4_All,CL820.Contig3_All,Unigene51215_All,CL9898.Contig9_All,	6.71E-09
Molecular function	carbon-sulfur lyase activity	GO:0016846	4	2.59E-10	9.740754894	14	136	CL265.Contig6_All,Unigene77862_All,Unigene15298_All,CL265.Contig2_All,Unigene39171_All,Unigene45057_All,Unigene10845_All,CL265.Contig9_All,Unigene62209_All,Unigene17115_All,Unigene83123_All,Unigene21794_All,CL265.Contig1_All,Unigene22005_All,	8.74E-09
Molecular function	transaminase activity	GO:0008483	5	9.88E-10	4.825638471	23	451	CL265.Contig6_All,Unigene77862_All,Unigene115514_All,Unigene15298_All,CL265.Contig2_All,Unigene39171_All,Unigene45057_All,Unigene91552_All,Unigene10845_All,Unigene937_All,CL265.Contig9_All,Unigene148164_All,Unigene62209_All,Unigene17115_All,Unigene41189_All,Unigene83123_All,Unigene21794_All,CL265.Contig1_All,Unigene934_All,Unigene177227_All,Unigene22005_All,Unigene77297_All,Unigene3762_All,	3.19E-08
Molecular function	transferase activity, transferring nitrogenous groups	GO:0016769	4	9.88E-10	4.825638471	23	451	CL265.Contig6_All,Unigene77862_All,Unigene115514_All,Unigene15298_All,CL265.Contig2_All,Unigene39171_All,Unigene45057_All,Unigene91552_All,Unigene10845_All,Unigene937_All,CL265.Contig9_All,Unigene148164_All,Unigene62209_All,Unigene17115_All,Unigene41189_All,Unigene83123_All,Unigene21794_All,CL265.Contig1_All,Unigene934_All,Unigene177227_All,Unigene22005_All,Unigene77297_All,Unigene3762_All,	3.19E-08
Molecular function	pyroglutamyl-peptidase activity	GO:0016920	8	2.71E-09	17.0324057	9	50	Unigene20428_All,Unigene36731_All,Unigene45071_All,Unigene38750_All,Unigene10704_All,Unigene20081_All,Unigene24961_All,Unigene23679_All,Unigene165153_All,	8.05E-08
Molecular function	ribonuclease T2 activity	GO:0033897	9	5.10E-09	9.705074473	12	117	Unigene52420_All,Unigene151574_All,Unigene60100_All,Unigene74721_All,Unigene77210_All,Unigene175166_All,Unigene62115_All,Unigene84283_All,Unigene64556_All,Unigene109796_All,CL12864.Contig8_All,Unigene162629_All,	1.45E-07
Molecular function	endoribonuclease activity, producing 3'-phosphomonoesters	GO:0016892	8	7.49E-09	9.384245565	12	121	Unigene52420_All,Unigene151574_All,Unigene60100_All,Unigene74721_All,Unigene77210_All,Unigene175166_All,Unigene62115_All,Unigene84283_All,Unigene64556_All,Unigene109796_All,CL12864.Contig8_All,Unigene162629_All,	2.06E-07
Molecular function	dioxygenase activity	GO:0051213	4	1.21E-08	3.681355699	27	694	Unigene142689_All,CL17083.Contig1_All,Unigene45095_All,Unigene35923_All,Unigene65883_All,Unigene124785_All,CL16332.Contig3_All,Unigene98951_All,CL8811.Contig3_All,Unigene19837_All,Unigene21876_All,CL16332.Contig1_All,Unigene139061_All,Unigene31114_All,Unigene19206_All,Unigene17358_All,Unigene11475_All,CL8811.Contig4_All,Unigene21598_All,Unigene22378_All,Unigene36446_All,Unigene25334_All,Unigene34…	3.21E-07
Molecular function	endonuclease activity, active with either ribo- or deoxyribonucleic acids and producing 3'-phosphomonoesters	GO:0016894	7	1.84E-08	8.667890941	12	131	Unigene52420_All,Unigene151574_All,Unigene60100_All,Unigene74721_All,Unigene77210_All,Unigene175166_All,Unigene62115_All,Unigene84283_All,Unigene64556_All,Unigene109796_All,CL12864.Contig8_All,Unigene162629_All,	4.72E-07
Molecular function	nucleoside transmembrane transporter activity	GO:0005337	5	4.86E-08	20.07185857	7	33	Unigene72877_All,Unigene73310_All,Unigene151601_All,CL7195.Contig5_All,Unigene174235_All,Unigene174234_All,Unigene130662_All,	1.20E-06
Molecular function	divalent inorganic cation transmembrane transporter activity	GO:0072509	7	5.36E-08	5.525516853	16	274	Unigene116986_All,Unigene116988_All,CL820.Contig2_All,CL820.Contig4_All,Unigene83546_All,CL820.Contig5_All,CL9898.Contig6_All,CL13862.Contig4_All,Unigene118211_All,CL13556.Contig2_All,CL2496.Contig10_All,Unigene116987_All,CL2496.Contig4_All,CL820.Contig3_All,Unigene51215_All,CL9898.Contig9_All,	1.28E-06
Molecular function	oxidoreductase activity, acting on single donors with incorporation of molecular oxygen, incorporation of two atoms of oxygen	GO:0016702	5	1.16E-07	4.904317359	17	328	CL17083.Contig1_All,Unigene35923_All,Unigene124785_All,CL16332.Contig3_All,Unigene19837_All,Unigene21876_All,CL16332.Contig1_All,Unigene31114_All,Unigene19206_All,Unigene17358_All,Unigene11475_All,Unigene21598_All,Unigene22378_All,Unigene36446_All,Unigene34740_All,Unigene39654_All,Unigene36156_All,	2.69E-06
Molecular function	omega peptidase activity	GO:0008242	7	1.23E-07	9.462447611	10	100	Unigene20428_All,Unigene36731_All,Unigene45071_All,Unigene38750_All,Unigene10704_All,Unigene20081_All,Unigene128602_All,Unigene24961_All,Unigene23679_All,Unigene165153_All,	2.76E-06
Molecular function	jasmonate-amino synthetase activity	GO:0080123	6	3.99E-07	11.82805951	8	64	Unigene116651_All,Unigene116643_All,Unigene116662_All,CL2281.Contig14_All,Unigene116647_All,Unigene116656_All,Unigene125840_All,Unigene116667_All,	8.70E-06
Molecular function	active transmembrane transporter activity	GO:0022804	4	5.37E-07	1.973332499	62	2973	Unigene16473_All,Unigene116986_All,Unigene103886_All,CL7131.Contig26_All,Unigene75397_All,Unigene22035_All,Unigene107426_All,Unigene176522_All,Unigene116988_All,Unigene77918_All,Unigene94318_All,Unigene101788_All,CL12126.Contig2_All,CL820.Contig2_All,Unigene52309_All,Unigene127781_All,CL14700.Contig4_All,CL820.Contig4_All,Unigene106147_All,Unigene83546_All,CL820.Contig5_All,CL9898.Contig6_All,Uni…	1.14E-05
Molecular function	ATPase activity, coupled to transmembrane movement of ions, phosphorylative mechanism	GO:0015662	9	7.08E-07	4.860846376	15	292	Unigene116986_All,Unigene116988_All,CL820.Contig2_All,CL820.Contig4_All,Unigene83546_All,CL820.Contig5_All,CL9898.Contig6_All,CL13862.Contig4_All,Unigene118211_All,CL2496.Contig10_All,Unigene116987_All,CL2496.Contig4_All,CL820.Contig3_All,Unigene51215_All,CL9898.Contig9_All,	1.46E-05
Molecular function	secondary active transmembrane transporter activity	GO:0015291	5	1.28E-06	2.296982546	41	1689	Unigene16473_All,Unigene103886_All,CL7131.Contig26_All,Unigene75397_All,Unigene22035_All,Unigene107426_All,Unigene176522_All,Unigene94318_All,Unigene101788_All,Unigene52309_All,Unigene127781_All,CL14700.Contig4_All,CL989.Contig2_All,Unigene63154_All,Unigene34509_All,Unigene60962_All,Unigene173742_All,Unigene177561_All,Unigene79202_All,CL7131.Contig25_All,Unigene83995_All,Unigene55962_All,Unigene6…	2.50E-05
Molecular function	proton transmembrane transporter activity	GO:0015078	8	1.54E-06	2.69585402	30	1053	Unigene16473_All,Unigene103886_All,CL7131.Contig26_All,Unigene75397_All,Unigene22035_All,Unigene176522_All,Unigene165729_All,Unigene94318_All,Unigene101788_All,CL12126.Contig2_All,Unigene52309_All,Unigene127781_All,CL989.Contig2_All,Unigene63154_All,Unigene34509_All,Unigene173742_All,CL7131.Contig25_All,Unigene55962_All,Unigene63635_All,Unigene173739_All,Unigene115434_All,Unigene121086_All,Unigen…	2.93E-05
Molecular function	silicate transmembrane transporter activity	GO:0015115	7	1.78E-06	23.65611903	5	20	Unigene6596_All,Unigene166239_All,Unigene96264_All,Unigene21515_All,Unigene171034_All,	3.30E-05
Molecular function	oxidoreductase activity, acting on single donors with incorporation of molecular oxygen	GO:0016701	4	1.87E-06	4.011511456	17	401	CL17083.Contig1_All,Unigene35923_All,Unigene124785_All,CL16332.Contig3_All,Unigene19837_All,Unigene21876_All,CL16332.Contig1_All,Unigene31114_All,Unigene19206_All,Unigene17358_All,Unigene11475_All,Unigene21598_All,Unigene22378_All,Unigene36446_All,Unigene34740_All,Unigene39654_All,Unigene36156_All,	3.38E-05
Molecular function	FAD diphosphatase activity	GO:0047884	8	2.31E-06	22.52963717	5	21	CL8218.Contig8_All,CL8218.Contig9_All,Unigene84453_All,CL8218.Contig1_All,CL8218.Contig3_All,	4.08E-05
Molecular function	monovalent inorganic cation transmembrane transporter activity	GO:0015077	7	3.22E-06	2.323228677	37	1507	Unigene16473_All,Unigene103886_All,CL7131.Contig26_All,Unigene75397_All,Unigene22035_All,Unigene176522_All,CL7832.Contig1_All,Unigene165729_All,Unigene94318_All,Unigene101788_All,CL12126.Contig2_All,Unigene52309_All,CL2829.Contig3_All,Unigene127781_All,CL989.Contig2_All,Unigene63154_All,Unigene34509_All,Unigene173742_All,Unigene40765_All,CL7131.Contig25_All,Unigene55962_All,Unigene63635_All,Unige…	5.55E-05
Molecular function	misfolded protein binding	GO:0051787	4	3.89E-06	8.802276848	8	86	Unigene26496_All,Unigene33407_All,Unigene131700_All,Unigene28322_All,Unigene139635_All,Unigene46428_All,Unigene164088_All,Unigene13718_All,	6.57E-05
Molecular function	calcium ion binding	GO:0005509	6	5.39E-06	1.943836137	53	2580	Unigene29298_All,Unigene93463_All,Unigene9535_All,Unigene146842_All,CL10790.Contig6_All,Unigene20676_All,Unigene57385_All,Unigene25033_All,Unigene76896_All,Unigene46581_All,Unigene26240_All,Unigene49248_All,Unigene37352_All,Unigene22161_All,Unigene88407_All,Unigene63238_All,Unigene31411_All,Unigene30827_All,Unigene39279_All,Unigene60094_All,Unigene165471_All,CL3251.Contig2_All,CL5039.Contig1_All,…	8.89E-05
Molecular function	sodium:proton antiporter activity	GO:0015385	11	1.20E-05	7.569958089	8	100	Unigene103886_All,CL7131.Contig26_All,Unigene75397_All,CL7131.Contig25_All,Unigene55962_All,Unigene115434_All,Unigene72376_All,CL14264.Contig1_All,	1.93E-04
Molecular function	potassium:proton antiporter activity	GO:0015386	11	1.41E-05	8.950963956	7	74	CL7131.Contig26_All,Unigene75397_All,CL7131.Contig25_All,Unigene55962_All,Unigene115434_All,Unigene72376_All,CL14264.Contig1_All,	2.22E-04
Molecular function	potassium ion antiporter activity	GO:0022821	9	1.41E-05	8.950963956	7	74	CL7131.Contig26_All,Unigene75397_All,CL7131.Contig25_All,Unigene55962_All,Unigene115434_All,Unigene72376_All,CL14264.Contig1_All,	2.22E-04
Molecular function	phosphatidylinositol-3,4,5-trisphosphate 5-phosphatase activity	GO:0034485	9	1.41E-05	8.950963956	7	74	Unigene80854_All,CL6434.Contig26_All,CL16393.Contig11_All,CL6434.Contig25_All,Unigene97301_All,Unigene97304_All,Unigene97303_All,	2.22E-04
Molecular function	phosphatidylinositol trisphosphate phosphatase activity	GO:0034594	8	1.41E-05	8.950963956	7	74	Unigene80854_All,CL6434.Contig26_All,CL16393.Contig11_All,CL6434.Contig25_All,Unigene97301_All,Unigene97304_All,Unigene97303_All,	2.22E-04
Molecular function	unfolded protein binding	GO:0051082	4	1.41E-05	2.793790694	23	779	Unigene118604_All,CL826.Contig2_All,Unigene26496_All,Unigene33407_All,Unigene131700_All,Unigene28322_All,CL3323.Contig5_All,Unigene125286_All,Unigene127603_All,Unigene118605_All,Unigene116415_All,Unigene8334_All,Unigene56934_All,Unigene119023_All,Unigene84688_All,Unigene142510_All,Unigene71056_All,Unigene139635_All,Unigene46428_All,CL406.Contig5_All,Unigene164088_All,Unigene1220_All,Unigene13718_…	2.05E-04
Molecular function	endoribonuclease activity	GO:0004521	7	1.47E-05	2.537101147	27	1007	Unigene33866_All,Unigene52420_All,CL13353.Contig6_All,CL13188.Contig5_All,Unigene786_All,Unigene47233_All,Unigene151574_All,Unigene60100_All,CL15104.Contig5_All,Unigene129438_All,Unigene74721_All,Unigene77210_All,Unigene86162_All,Unigene175166_All,Unigene62855_All,Unigene62115_All,Unigene783_All,Unigene84283_All,Unigene785_All,Unigene105871_All,Unigene92852_All,Unigene64556_All,Unigene109796_All,…	2.10E-04
Molecular function	sodium ion transmembrane transporter activity	GO:0015081	8	1.49E-05	7.349473873	8	103	Unigene103886_All,CL7131.Contig26_All,Unigene75397_All,CL7131.Contig25_All,Unigene55962_All,Unigene115434_All,Unigene72376_All,CL14264.Contig1_All,	2.09E-04
Molecular function	cytokinin dehydrogenase activity	GO:0019139	5	2.76E-05	8.07769918	7	82	Unigene174081_All,Unigene86916_All,CL4572.Contig5_All,Unigene9252_All,CL5338.Contig1_All,Unigene116029_All,Unigene59121_All,	3.79E-04
Molecular function	solute:proton symporter activity	GO:0015295	9	3.24E-05	3.217232188	17	500	Unigene16473_All,Unigene22035_All,Unigene176522_All,Unigene94318_All,Unigene52309_All,Unigene127781_All,CL989.Contig2_All,Unigene63154_All,Unigene34509_All,Unigene173742_All,Unigene63635_All,Unigene173739_All,Unigene121086_All,Unigene42973_All,Unigene54603_All,CL1916.Contig4_All,Unigene83573_All,	4.37E-04
Molecular function	ATPase-coupled cation transmembrane transporter activity	GO:0019829	9	3.40E-05	3.349538977	16	452	Unigene116986_All,Unigene116988_All,CL12126.Contig2_All,CL820.Contig2_All,CL820.Contig4_All,Unigene83546_All,CL820.Contig5_All,CL9898.Contig6_All,CL13862.Contig4_All,Unigene118211_All,CL2496.Contig10_All,Unigene116987_All,CL2496.Contig4_All,CL820.Contig3_All,Unigene51215_All,CL9898.Contig9_All,	4.42E-04
Molecular function	ATPase-coupled ion transmembrane transporter activity	GO:0042625	8	3.40E-05	3.349538977	16	452	Unigene116986_All,Unigene116988_All,CL12126.Contig2_All,CL820.Contig2_All,CL820.Contig4_All,Unigene83546_All,CL820.Contig5_All,CL9898.Contig6_All,CL13862.Contig4_All,Unigene118211_All,CL2496.Contig10_All,Unigene116987_All,CL2496.Contig4_All,CL820.Contig3_All,Unigene51215_All,CL9898.Contig9_All,	4.42E-04
Molecular function	nucleotide diphosphatase activity	GO:0004551	7	4.06E-05	7.613463595	7	87	CL8218.Contig8_All,Unigene30935_All,Unigene28483_All,CL8218.Contig9_All,Unigene84453_All,CL8218.Contig1_All,CL8218.Contig3_All,	5.02E-04
Molecular function	carbon-oxygen lyase activity, acting on phosphates	GO:0016838	5	6.38E-05	5.256915339	9	162	CL15645.Contig2_All,Unigene86314_All,Unigene60808_All,Unigene7100_All,CL15645.Contig3_All,CL6837.Contig5_All,Unigene120825_All,CL7673.Contig10_All,CL15645.Contig1_All,	7.76E-04
Molecular function	antiporter activity	GO:0015297	6	6.87E-05	2.460441416	24	923	Unigene103886_All,CL7131.Contig26_All,Unigene75397_All,Unigene107426_All,Unigene101788_All,CL14700.Contig4_All,Unigene60962_All,Unigene177561_All,Unigene79202_All,CL7131.Contig25_All,Unigene83995_All,Unigene55962_All,Unigene115434_All,CL3602.Contig1_All,Unigene116798_All,CL611.Contig3_All,Unigene105400_All,Unigene72376_All,CL609.Contig2_All,Unigene164247_All,CL14264.Contig1_All,Unigene117602_All,…	8.22E-04
Molecular function	nucleobase-containing compound transmembrane transporter activity	GO:0015932	4	8.41E-05	3.41428522	14	388	CL3843.Contig1_All,CL14700.Contig4_All,Unigene72877_All,Unigene73310_All,Unigene68212_All,Unigene151601_All,CL7195.Contig5_All,Unigene174235_All,Unigene174234_All,Unigene130662_All,CL279.Contig6_All,Unigene52529_All,Unigene117602_All,CL3046.Contig33_All,	9.90E-04
Molecular function	solute:cation symporter activity	GO:0015294	7	9.06E-05	2.957014878	17	544	Unigene16473_All,Unigene22035_All,Unigene176522_All,Unigene94318_All,Unigene52309_All,Unigene127781_All,CL989.Contig2_All,Unigene63154_All,Unigene34509_All,Unigene173742_All,Unigene63635_All,Unigene173739_All,Unigene121086_All,Unigene42973_All,Unigene54603_All,CL1916.Contig4_All,Unigene83573_All,	0.001050052
Molecular function	protein folding chaperone	GO:0044183	2	1.40E-04	5.368764602	8	141	Unigene26496_All,Unigene33407_All,Unigene131700_All,Unigene28322_All,Unigene139635_All,Unigene46428_All,Unigene164088_All,Unigene13718_All,	0.00152367
Molecular function	ribonuclease activity	GO:0004540	6	1.72E-04	2.119003712	29	1295	Unigene26656_All,Unigene33866_All,Unigene118302_All,Unigene52420_All,CL13353.Contig6_All,CL13188.Contig5_All,Unigene786_All,Unigene47233_All,Unigene151574_All,Unigene60100_All,CL15104.Contig5_All,Unigene129438_All,Unigene74721_All,Unigene77210_All,Unigene86162_All,Unigene175166_All,Unigene62855_All,Unigene62115_All,Unigene783_All,Unigene84283_All,Unigene785_All,Unigene105871_All,Unigene92852_All,…	0.001848902
Molecular function	symporter activity	GO:0015293	6	2.09E-04	2.754479613	17	584	Unigene16473_All,Unigene22035_All,Unigene176522_All,Unigene94318_All,Unigene52309_All,Unigene127781_All,CL989.Contig2_All,Unigene63154_All,Unigene34509_All,Unigene173742_All,Unigene63635_All,Unigene173739_All,Unigene121086_All,Unigene42973_All,Unigene54603_All,CL1916.Contig4_All,Unigene83573_All,	0.002182095
Molecular function	carbohydrate derivative transmembrane transporter activity	GO:1901505	4	2.10E-04	3.124393079	14	424	CL3843.Contig1_All,CL14700.Contig4_All,Unigene72877_All,Unigene73310_All,Unigene68212_All,Unigene151601_All,CL7195.Contig5_All,Unigene174235_All,Unigene174234_All,Unigene130662_All,CL279.Contig6_All,Unigene52529_All,Unigene117602_All,CL3046.Contig33_All,	0.00216649
Molecular function	phosphatidylinositol-4,5-bisphosphate 5-phosphatase activity	GO:0004439	10	2.49E-04	5.710097696	7	116	Unigene80854_All,CL6434.Contig26_All,CL16393.Contig11_All,CL6434.Contig25_All,Unigene97301_All,Unigene97304_All,Unigene97303_All,	0.002491844
Molecular function	phosphatidylinositol-4,5-bisphosphate phosphatase activity	GO:0106019	9	2.49E-04	5.710097696	7	116	Unigene80854_All,CL6434.Contig26_All,CL16393.Contig11_All,CL6434.Contig25_All,Unigene97301_All,Unigene97304_All,Unigene97303_All,	0.002491844
Molecular function	phosphatidylinositol bisphosphate phosphatase activity	GO:0034593	8	2.49E-04	5.710097696	7	116	Unigene80854_All,CL6434.Contig26_All,CL16393.Contig11_All,CL6434.Contig25_All,Unigene97301_All,Unigene97304_All,Unigene97303_All,	0.002491844
Molecular function	phosphatidylinositol phosphate 5-phosphatase activity	GO:0034595	8	2.49E-04	5.710097696	7	116	Unigene80854_All,CL6434.Contig26_All,CL16393.Contig11_All,CL6434.Contig25_All,Unigene97301_All,Unigene97304_All,Unigene97303_All,	0.002491844
Molecular function	metal ion:proton antiporter activity	GO:0051139	10	3.17E-04	4.76097993	8	159	Unigene103886_All,CL7131.Contig26_All,Unigene75397_All,CL7131.Contig25_All,Unigene55962_All,Unigene115434_All,Unigene72376_All,CL14264.Contig1_All,	0.003011825
Molecular function	phosphatidylinositol phosphate phosphatase activity	GO:0052866	7	3.30E-04	4.731223806	8	160	Unigene80854_All,CL6434.Contig26_All,CL16393.Contig11_All,CL6434.Contig25_All,Unigene97301_All,Unigene97304_All,Unigene97303_All,Unigene9847_All,	0.003101551
Molecular function	calmodulin binding	GO:0005516	4	3.35E-04	2.209131738	24	1028	Unigene116986_All,Unigene146842_All,Unigene116988_All,Unigene17204_All,Unigene113326_All,CL820.Contig2_All,CL820.Contig4_All,Unigene83546_All,CL820.Contig5_All,CL9898.Contig6_All,CL403.Contig12_All,CL11776.Contig9_All,CL13862.Contig4_All,CL9807.Contig3_All,Unigene118211_All,Unigene79368_All,Unigene27314_All,CL2496.Contig10_All,Unigene116987_All,CL2496.Contig4_All,CL820.Contig3_All,Unigene51215_Al…	0.003104387
Molecular function	carbohydrate:proton symporter activity	GO:0005351	10	3.46E-04	3.540371555	11	294	Unigene16473_All,Unigene22035_All,Unigene176522_All,Unigene94318_All,Unigene52309_All,Unigene127781_All,CL989.Contig2_All,Unigene34509_All,Unigene121086_All,Unigene42973_All,CL1916.Contig4_All,	0.003166219
Molecular function	carbohydrate:cation symporter activity	GO:0005402	8	3.46E-04	3.540371555	11	294	Unigene16473_All,Unigene22035_All,Unigene176522_All,Unigene94318_All,Unigene52309_All,Unigene127781_All,CL989.Contig2_All,Unigene34509_All,Unigene121086_All,Unigene42973_All,CL1916.Contig4_All,	0.003166219
Molecular function	monovalent cation:proton antiporter activity	GO:0005451	10	3.59E-04	4.672813635	8	162	Unigene103886_All,CL7131.Contig26_All,Unigene75397_All,CL7131.Contig25_All,Unigene55962_All,Unigene115434_All,Unigene72376_All,CL14264.Contig1_All,	0.003208256
Molecular function	oxidoreductase activity, acting on the CH-NH group of donors	GO:0016645	4	4.14E-04	3.74009787	10	253	CL8997.Contig1_All,CL989.Contig1_All,Unigene174081_All,Unigene88989_All,Unigene86916_All,CL4572.Contig5_All,Unigene9252_All,CL5338.Contig1_All,Unigene116029_All,Unigene59121_All,	0.003654179
Molecular function	CTP synthase activity	GO:0003883	5	7.07E-04	4.799792266	7	138	Unigene63044_All,CL2162.Contig10_All,Unigene130446_All,CL16095.Contig3_All,CL2162.Contig4_All,Unigene172563_All,Unigene194_All,	0.006175295
Molecular function	cation:cation antiporter activity	GO:0015491	8	8.59E-04	4.091869237	8	185	Unigene103886_All,CL7131.Contig26_All,Unigene75397_All,CL7131.Contig25_All,Unigene55962_All,Unigene115434_All,Unigene72376_All,CL14264.Contig1_All,	0.007328291
Molecular function	lyase activity	GO:0016829	3	9.09E-04	1.711111684	40	2212	CL265.Contig6_All,Unigene178257_All,Unigene77862_All,CL15645.Contig2_All,Unigene15298_All,CL265.Contig2_All,Unigene39171_All,Unigene45057_All,Unigene37929_All,Unigene10845_All,Unigene96161_All,Unigene86314_All,CL265.Contig9_All,Unigene60808_All,CL12561.Contig4_All,Unigene17019_All,Unigene62209_All,Unigene38841_All,Unigene7100_All,Unigene2459_All,CL15645.Contig3_All,CL6837.Contig5_All,Unigene17115…	0.007668372
Cellular component	plasma membrane	GO:0005886	3	1.39E-08	1.675980555	123	7424	CL11648.Contig1_All,Unigene80854_All,Unigene16473_All,Unigene116986_All,Unigene146842_All,Unigene103886_All,CL10790.Contig6_All,CL7131.Contig26_All,Unigene75397_All,Unigene22035_All,CL3986.Contig12_All,Unigene176522_All,Unigene116988_All,Unigene77918_All,CL1334.Contig42_All,Unigene117938_All,Unigene90713_All,Unigene154256_All,Unigene138822_All,Unigene72960_All,Unigene94318_All,CL16079.Contig2_All…	3.99E-06
Cellular component	cell periphery	GO:0071944	3	3.59E-08	1.598598473	136	8606	CL11648.Contig1_All,Unigene80854_All,Unigene16473_All,Unigene116986_All,Unigene146842_All,Unigene103886_All,CL10790.Contig6_All,CL7131.Contig26_All,Unigene75397_All,Unigene22035_All,CL3986.Contig12_All,Unigene42248_All,Unigene176522_All,Unigene116988_All,Unigene77918_All,CL1334.Contig42_All,Unigene117938_All,Unigene123185_All,Unigene90713_All,Unigene154256_All,Unigene138822_All,Unigene72960_All,U…	5.18E-06
Cellular component	plant-type vacuole	GO:0000325	7	9.69E-08	4.241441134	20	477	CL2529.Contig1_All,Unigene76896_All,CL12126.Contig2_All,Unigene22161_All,Unigene30827_All,Unigene39279_All,Unigene81622_All,Unigene74516_All,CL15332.Contig1_All,Unigene45441_All,Unigene77667_All,Unigene36221_All,Unigene33009_All,Unigene44104_All,Unigene98983_All,Unigene48313_All,Unigene12208_All,CL1747.Contig2_All,Unigene176813_All,Unigene12053_All,	9.30E-06
Cellular component	vacuole	GO:0005773	6	2.50E-07	2.328453553	45	1955	Unigene103886_All,CL7131.Contig26_All,Unigene75397_All,CL2529.Contig1_All,Unigene76896_All,CL12126.Contig2_All,Unigene128508_All,Unigene22161_All,Unigene30827_All,Unigene39279_All,CL4009.Contig6_All,CL2080.Contig6_All,Unigene128602_All,Unigene81622_All,Unigene87663_All,Unigene74516_All,Unigene98106_All,CL1022.Contig7_All,CL12282.Contig2_All,Unigene98104_All,CL7131.Contig25_All,CL15332.Contig1_All…	1.80E-05
Cellular component	vacuolar membrane	GO:0005774	6	1.11E-06	2.585767811	33	1291	Unigene103886_All,CL7131.Contig26_All,Unigene75397_All,Unigene76896_All,CL12126.Contig2_All,Unigene22161_All,Unigene30827_All,Unigene39279_All,CL4009.Contig6_All,CL2080.Contig6_All,Unigene87663_All,Unigene74516_All,CL1022.Contig7_All,CL7131.Contig25_All,Unigene45441_All,Unigene55962_All,Unigene77667_All,Unigene36221_All,Unigene33009_All,Unigene53837_All,Unigene44104_All,Unigene48313_All,Unigene12…	6.38E-05
Cellular component	vacuolar part	GO:0044437	5	1.24E-06	2.571822993	33	1298	Unigene103886_All,CL7131.Contig26_All,Unigene75397_All,Unigene76896_All,CL12126.Contig2_All,Unigene22161_All,Unigene30827_All,Unigene39279_All,CL4009.Contig6_All,CL2080.Contig6_All,Unigene87663_All,Unigene74516_All,CL1022.Contig7_All,CL7131.Contig25_All,Unigene45441_All,Unigene55962_All,Unigene77667_All,Unigene36221_All,Unigene33009_All,Unigene53837_All,Unigene44104_All,Unigene48313_All,Unigene12…	5.97E-05
Cellular component	Casparian strip	GO:0048226	5	1.67E-06	24.08532644	5	21	Unigene6596_All,Unigene166239_All,Unigene96264_All,Unigene21515_All,Unigene171034_All,	6.85E-05
Cellular component	secondary cell wall	GO:0009531	6	1.67E-06	24.08532644	5	21	Unigene6596_All,Unigene166239_All,Unigene96264_All,Unigene21515_All,Unigene171034_All,	6.85E-05
Cellular component	cell wall part	GO:0044426	4	2.14E-06	22.99053887	5	22	Unigene6596_All,Unigene166239_All,Unigene96264_All,Unigene21515_All,Unigene171034_All,	6.84E-05
Cellular component	external encapsulating structure part	GO:0044462	3	6.29E-06	18.73303167	5	27	Unigene6596_All,Unigene166239_All,Unigene96264_All,Unigene21515_All,Unigene171034_All,	1.81E-04
Cellular component	membrane	GO:0016020	2	1.81E-05	1.12597905	545	48963	Unigene4944_All,CL11648.Contig1_All,Unigene80854_All,CL15886.Contig3_All,Unigene29298_All,Unigene93463_All,Unigene16473_All,Unigene116986_All,Unigene109447_All,Unigene9535_All,Unigene146842_All,Unigene72016_All,Unigene103886_All,Unigene105657_All,CL10790.Contig6_All,Unigene91498_All,Unigene118935_All,Unigene109400_All,CL7131.Contig26_All,Unigene75397_All,Unigene22035_All,CL3986.Contig12_All,CL638…	4.75E-04
Cellular component	integral component of plasma membrane	GO:0005887	5	6.82E-05	2.726640729	20	742	Unigene16473_All,Unigene22035_All,Unigene176522_All,Unigene94318_All,Unigene81506_All,CL820.Contig2_All,Unigene52309_All,Unigene127781_All,CL820.Contig4_All,CL989.Contig2_All,Unigene34509_All,Unigene60962_All,Unigene105149_All,Unigene116987_All,Unigene23180_All,CL820.Contig3_All,Unigene121086_All,Unigene42973_All,Unigene164247_All,CL1916.Contig4_All,	0.001636266
Cellular component	bounding membrane of organelle	GO:0098588	4	1.85E-04	1.637405732	59	3645	Unigene4944_All,Unigene103886_All,Unigene118935_All,CL7131.Contig26_All,Unigene75397_All,Unigene43236_All,Unigene76896_All,CL16079.Contig2_All,CL12126.Contig2_All,CL3843.Contig1_All,Unigene81506_All,Unigene22161_All,Unigene30827_All,Unigene90603_All,Unigene39279_All,CL4009.Contig6_All,CL2080.Contig6_All,Unigene35828_All,Unigene87663_All,Unigene74516_All,Unigene52701_All,Unigene83042_All,CL1022.Co…	0.004102697
Cellular component	integral component of membrane	GO:0016021	4	3.04E-04	1.123365844	466	41963	Unigene4944_All,CL11648.Contig1_All,CL15886.Contig3_All,Unigene29298_All,Unigene93463_All,Unigene16473_All,Unigene116986_All,Unigene109447_All,Unigene9535_All,Unigene72016_All,Unigene103886_All,Unigene105657_All,CL10790.Contig6_All,Unigene91498_All,Unigene109400_All,CL7131.Contig26_All,Unigene75397_All,Unigene22035_All,CL3986.Contig12_All,CL6383.Contig1_All,Unigene41553_All,Unigene163260_All,Unig…	0.006246198
Cellular component	membrane part	GO:0044425	2	3.50E-04	1.11677771	484	43841	Unigene4944_All,CL11648.Contig1_All,CL15886.Contig3_All,Unigene29298_All,Unigene93463_All,Unigene16473_All,Unigene116986_All,Unigene109447_All,Unigene9535_All,Unigene72016_All,Unigene103886_All,Unigene105657_All,CL10790.Contig6_All,Unigene91498_All,Unigene109400_All,CL7131.Contig26_All,Unigene75397_All,Unigene22035_All,CL3986.Contig12_All,CL6383.Contig1_All,Unigene41553_All,Unigene163260_All,Unig…	0.006728327
Cellular component	whole membrane	GO:0098805	3	3.74E-04	1.710766569	46	2720	Unigene103886_All,CL7131.Contig26_All,Unigene75397_All,Unigene43236_All,Unigene76896_All,CL16079.Contig2_All,CL12126.Contig2_All,Unigene22161_All,Unigene30827_All,Unigene90603_All,Unigene39279_All,CL4009.Contig6_All,CL2080.Contig6_All,Unigene35828_All,Unigene87663_All,Unigene74516_All,Unigene52701_All,Unigene83042_All,CL1022.Contig7_All,Unigene148223_All,CL7131.Contig25_All,Unigene17354_All,Unige…	0.006726214
Cellular component	intrinsic component of membrane	GO:0031224	3	4.18E-04	1.119869837	466	42094	Unigene4944_All,CL11648.Contig1_All,CL15886.Contig3_All,Unigene29298_All,Unigene93463_All,Unigene16473_All,Unigene116986_All,Unigene109447_All,Unigene9535_All,Unigene72016_All,Unigene103886_All,Unigene105657_All,CL10790.Contig6_All,Unigene91498_All,Unigene109400_All,CL7131.Contig26_All,Unigene75397_All,Unigene22035_All,CL3986.Contig12_All,CL6383.Contig1_All,Unigene41553_All,Unigene163260_All,Unig…	0.007083521
Biological process	hormone metabolic process	GO:0042445	5	0	5.3741165	40	746	CL265.Contig6_All,Unigene142689_All,Unigene77862_All,Unigene43236_All,Unigene15298_All,CL265.Contig2_All,Unigene39171_All,Unigene116651_All,Unigene45057_All,Unigene114757_All,Unigene116643_All,Unigene10845_All,Unigene35828_All,CL265.Contig9_All,Unigene17019_All,Unigene116662_All,Unigene62209_All,CL2281.Contig14_All,Unigene148223_All,Unigene116647_All,Unigene17354_All,Unigene174081_All,Unigene1166…	0
Biological process	auxin biosynthetic process	GO:0009851	7	0	25.05681818	14	56	CL265.Contig6_All,Unigene77862_All,Unigene15298_All,CL265.Contig2_All,Unigene39171_All,Unigene45057_All,Unigene10845_All,CL265.Contig9_All,Unigene62209_All,Unigene17115_All,Unigene83123_All,Unigene21794_All,CL265.Contig1_All,Unigene22005_All,	0
Biological process	regulation of hormone levels	GO:0010817	4	1.11E-16	4.801306478	40	835	CL265.Contig6_All,Unigene142689_All,Unigene77862_All,Unigene43236_All,Unigene15298_All,CL265.Contig2_All,Unigene39171_All,Unigene116651_All,Unigene45057_All,Unigene114757_All,Unigene116643_All,Unigene10845_All,Unigene35828_All,CL265.Contig9_All,Unigene17019_All,Unigene116662_All,Unigene62209_All,CL2281.Contig14_All,Unigene148223_All,Unigene116647_All,Unigene17354_All,Unigene174081_All,Unigene1166…	5.86E-14
Biological process	auxin metabolic process	GO:0009850	6	7.15E-13	14.92746615	14	94	CL265.Contig6_All,Unigene77862_All,Unigene15298_All,CL265.Contig2_All,Unigene39171_All,Unigene45057_All,Unigene10845_All,CL265.Contig9_All,Unigene62209_All,Unigene17115_All,Unigene83123_All,Unigene21794_All,CL265.Contig1_All,Unigene22005_All,	2.83E-10
Biological process	hormone biosynthetic process	GO:0042446	6	2.66E-11	5.275119617	25	475	CL265.Contig6_All,Unigene142689_All,Unigene77862_All,Unigene43236_All,Unigene15298_All,CL265.Contig2_All,Unigene39171_All,Unigene45057_All,Unigene114757_All,Unigene10845_All,Unigene35828_All,CL265.Contig9_All,Unigene17019_All,Unigene62209_All,Unigene148223_All,Unigene17354_All,Unigene17115_All,Unigene100799_All,Unigene83123_All,Unigene21794_All,CL265.Contig1_All,CL8811.Contig4_All,Unigene22005_Al…	8.42E-09
Biological process	calcium ion transport	GO:0006816	9	3.37E-10	9.545454545	14	147	Unigene76896_All,Unigene22161_All,Unigene30827_All,Unigene39279_All,Unigene74516_All,Unigene45441_All,Unigene77667_All,Unigene36221_All,Unigene33009_All,Unigene44104_All,Unigene48313_All,Unigene12208_All,Unigene176813_All,Unigene12053_All,	8.89E-08
Biological process	gibberellin biosynthetic process	GO:0009686	10	1.05E-09	24.29752066	8	33	Unigene142689_All,Unigene43236_All,Unigene35828_All,Unigene148223_All,Unigene17354_All,CL8811.Contig4_All,Unigene174749_All,Unigene77028_All,	2.38E-07
Biological process	response to abiotic stimulus	GO:0009628	3	1.93E-08	1.940199595	79	4081	Unigene80854_All,Unigene116986_All,Unigene103886_All,CL4895.Contig3_All,CL7131.Contig26_All,Unigene75397_All,CL4581.Contig38_All,Unigene142689_All,CL1045.Contig3_All,Unigene116988_All,Unigene125906_All,CL634.Contig6_All,CL8218.Contig8_All,CL2418.Contig5_All,Unigene111584_All,CL820.Contig2_All,Unigene26496_All,CL2418.Contig3_All,Unigene33407_All,CL820.Contig4_All,Unigene117666_All,Unigene19397_All…	3.82E-06
Biological process	diterpenoid biosynthetic process	GO:0016102	9	2.08E-08	13.66735537	9	66	Unigene142689_All,Unigene43236_All,Unigene35828_All,Unigene7100_All,Unigene148223_All,Unigene17354_All,CL8811.Contig4_All,Unigene174749_All,Unigene77028_All,	3.66E-06
Biological process	ent-kaurene metabolic process	GO:0033331	8	2.36E-08	50.11363636	5	10	Unigene43236_All,Unigene35828_All,Unigene148223_All,Unigene17354_All,Unigene174749_All,	3.73E-06
Biological process	ent-kaurene oxidation to kaurenoic acid	GO:0010241	9	2.36E-08	50.11363636	5	10	Unigene43236_All,Unigene35828_All,Unigene148223_All,Unigene17354_All,Unigene174749_All,	3.73E-06
Biological process	response to acid chemical	GO:0001101	4	3.00E-08	2.317393589	52	2249	Unigene80854_All,Unigene116986_All,Unigene146842_All,Unigene142689_All,Unigene116988_All,CL634.Contig6_All,Unigene113326_All,CL820.Contig2_All,Unigene116651_All,Unigene832_All,Unigene69204_All,Unigene20347_All,CL820.Contig4_All,Unigene117666_All,Unigene19397_All,Unigene118218_All,Unigene25637_All,CL820.Contig5_All,CL12885.Contig3_All,Unigene116643_All,Unigene125097_All,CL11776.Contig9_All,Unigene…	3.96E-06
Biological process	gibberellin metabolic process	GO:0009685	9	4.12E-08	15.72192513	8	51	Unigene142689_All,Unigene43236_All,Unigene35828_All,Unigene148223_All,Unigene17354_All,CL8811.Contig4_All,Unigene174749_All,Unigene77028_All,	5.02E-06
Biological process	divalent metal ion transport	GO:0070838	8	4.69E-08	5.568181818	16	288	Unigene76896_All,CL1979.Contig1_All,Unigene22161_All,Unigene30827_All,Unigene39279_All,Unigene74516_All,Unigene45441_All,CL13556.Contig2_All,Unigene77667_All,Unigene36221_All,Unigene33009_All,Unigene44104_All,Unigene48313_All,Unigene12208_All,Unigene176813_All,Unigene12053_All,	5.30E-06
Biological process	divalent inorganic cation transport	GO:0072511	7	4.69E-08	5.568181818	16	288	Unigene76896_All,CL1979.Contig1_All,Unigene22161_All,Unigene30827_All,Unigene39279_All,Unigene74516_All,Unigene45441_All,CL13556.Contig2_All,Unigene77667_All,Unigene36221_All,Unigene33009_All,Unigene44104_All,Unigene48313_All,Unigene12208_All,Unigene176813_All,Unigene12053_All,	5.30E-06
Biological process	diterpenoid metabolic process	GO:0016101	8	1.76E-07	10.73863636	9	84	Unigene142689_All,Unigene43236_All,Unigene35828_All,Unigene7100_All,Unigene148223_All,Unigene17354_All,CL8811.Contig4_All,Unigene174749_All,Unigene77028_All,	1.74E-05
Biological process	induced systemic resistance, jasmonic acid mediated signaling pathway	GO:0009864	10	3.67E-07	11.96743555	8	67	Unigene116651_All,Unigene116643_All,Unigene116662_All,CL2281.Contig14_All,Unigene116647_All,Unigene116656_All,Unigene125840_All,Unigene116667_All,	3.42E-05
Biological process	signal transduction	GO:0007165	5	4.56E-07	1.729072731	88	5101	CL11648.Contig1_All,Unigene146842_All,CL4581.Contig38_All,CL6383.Contig1_All,CL607.Contig16_All,Unigene13734_All,Unigene72960_All,CL12379.Contig4_All,CL634.Contig6_All,Unigene87140_All,Unigene49975_All,Unigene46034_All,Unigene113326_All,Unigene36988_All,Unigene116651_All,Unigene90702_All,Unigene832_All,Unigene165288_All,Unigene162278_All,CL16454.Contig3_All,Unigene20347_All,CL1157.Contig26_All,Un…	4.01E-05
Biological process	signaling	GO:0023052	2	5.03E-07	1.725014668	88	5113	CL11648.Contig1_All,Unigene146842_All,CL4581.Contig38_All,CL6383.Contig1_All,CL607.Contig16_All,Unigene13734_All,Unigene72960_All,CL12379.Contig4_All,CL634.Contig6_All,Unigene87140_All,Unigene49975_All,Unigene46034_All,Unigene113326_All,Unigene36988_All,Unigene116651_All,Unigene90702_All,Unigene832_All,Unigene165288_All,Unigene162278_All,CL16454.Contig3_All,Unigene20347_All,CL1157.Contig26_All,Un…	4.19E-05
Biological process	activation of innate immune response	GO:0002218	9	6.66E-07	9.204545455	9	98	Unigene116651_All,Unigene116643_All,CL5638.Contig1_All,Unigene116662_All,CL2281.Contig14_All,Unigene116647_All,Unigene116656_All,Unigene125840_All,Unigene116667_All,	5.27E-05
Biological process	activation of immune response	GO:0002253	7	6.66E-07	9.204545455	9	98	Unigene116651_All,Unigene116643_All,CL5638.Contig1_All,Unigene116662_All,CL2281.Contig14_All,Unigene116647_All,Unigene116656_All,Unigene125840_All,Unigene116667_All,	5.27E-05
Biological process	cellular response to heat	GO:0034605	6	9.13E-07	5.102479339	14	275	CL1045.Contig3_All,Unigene26496_All,Unigene33407_All,Unigene131700_All,Unigene28322_All,Unigene38856_All,Unigene127603_All,CL5257.Contig9_All,Unigene56934_All,Unigene142510_All,Unigene139635_All,Unigene46428_All,Unigene164088_All,Unigene13718_All,	6.57E-05
Biological process	potassium ion homeostasis	GO:0055075	9	9.90E-07	13.23756432	7	53	Unigene103886_All,CL7131.Contig26_All,Unigene75397_All,CL7131.Contig25_All,Unigene55962_All,Unigene72376_All,CL14264.Contig1_All,	6.81E-05
Biological process	phosphorelay signal transduction system	GO:0000160	7	9.94E-07	5.065638333	14	277	Unigene13734_All,Unigene36988_All,Unigene165288_All,Unigene93672_All,CL3620.Contig3_All,CL3620.Contig5_All,CL3701.Contig1_All,Unigene138841_All,Unigene132115_All,Unigene149197_All,Unigene106014_All,Unigene6290_All,Unigene117758_All,CL4596.Contig3_All,	6.56E-05
Biological process	response to wounding	GO:0009611	4	1.08E-06	4.405594406	16	364	CL6383.Contig1_All,CL8229.Contig2_All,Unigene116651_All,Unigene116643_All,Unigene125097_All,Unigene17019_All,Unigene116662_All,CL2281.Contig14_All,Unigene116647_All,Unigene116656_All,Unigene83630_All,Unigene125840_All,Unigene116667_All,Unigene64303_All,Unigene161904_All,Unigene119944_All,	6.87E-05
Biological process	induced systemic resistance	GO:0009682	8	1.09E-06	10.41322314	8	77	Unigene116651_All,Unigene116643_All,Unigene116662_All,CL2281.Contig14_All,Unigene116647_All,Unigene116656_All,Unigene125840_All,Unigene116667_All,	6.61E-05
Biological process	response to oxygen-containing compound	GO:1901700	4	1.59E-06	1.942908362	58	2992	Unigene80854_All,Unigene116986_All,Unigene146842_All,Unigene142689_All,Unigene116988_All,CL634.Contig6_All,Unigene87140_All,Unigene113326_All,CL820.Contig2_All,Unigene116651_All,Unigene832_All,Unigene69204_All,Unigene20347_All,CL820.Contig4_All,Unigene117666_All,Unigene19397_All,Unigene118218_All,Unigene25637_All,CL820.Contig5_All,CL12885.Contig3_All,Unigene116643_All,Unigene125097_All,CL2599.Con…	9.34E-05
Biological process	one-carbon compound transport	GO:0019755	6	1.74E-06	23.86363636	5	21	Unigene6596_All,Unigene166239_All,Unigene96264_All,Unigene21515_All,Unigene171034_All,	9.83E-05
Biological process	urea transport	GO:0015840	7	1.74E-06	23.86363636	5	21	Unigene6596_All,Unigene166239_All,Unigene96264_All,Unigene21515_All,Unigene171034_All,	9.83E-05
Biological process	protein refolding	GO:0042026	4	1.91E-06	5.646606914	12	213	CL826.Contig2_All,Unigene26496_All,Unigene33407_All,Unigene131700_All,Unigene28322_All,Unigene125286_All,Unigene59048_All,Unigene8334_All,Unigene139635_All,Unigene46428_All,Unigene164088_All,Unigene13718_All,	1.01E-04
Biological process	jasmonic acid mediated signaling pathway	GO:0009867	7	2.08E-06	4.756548536	14	295	Unigene116651_All,Unigene832_All,Unigene25637_All,Unigene116643_All,Unigene125097_All,Unigene116662_All,Unigene84493_All,CL2281.Contig14_All,Unigene116647_All,Unigene116656_All,Unigene125840_All,Unigene116667_All,Unigene831_All,Unigene121521_All,	1.06E-04
Biological process	intracellular signal transduction	GO:0035556	6	3.74E-06	2.160957626	42	1948	Unigene146842_All,CL6383.Contig1_All,Unigene13734_All,Unigene72960_All,CL12379.Contig4_All,Unigene49975_All,Unigene46034_All,Unigene113326_All,Unigene36988_All,Unigene90702_All,Unigene165288_All,Unigene162278_All,Unigene20347_All,Unigene93672_All,Unigene7877_All,CL3620.Contig3_All,CL7350.Contig1_All,CL3620.Contig5_All,CL11776.Contig9_All,Unigene40450_All,CL3701.Contig1_All,Unigene119971_All,Unige…	1.85E-04
Biological process	cell communication	GO:0007154	3	3.84E-06	1.603501332	95	5938	CL11648.Contig1_All,Unigene146842_All,CL4581.Contig38_All,CL6383.Contig1_All,CL607.Contig16_All,Unigene13734_All,Unigene72960_All,CL12379.Contig4_All,CL634.Contig6_All,Unigene87140_All,Unigene49975_All,Unigene46034_All,Unigene113326_All,Unigene41711_All,Unigene36988_All,Unigene116651_All,Unigene90702_All,Unigene832_All,Unigene165288_All,Unigene162278_All,CL16454.Contig3_All,Unigene20347_All,CL115…	1.84E-04
Biological process	cellular response to jasmonic acid stimulus	GO:0071395	7	3.98E-06	4.497377622	14	312	Unigene116651_All,Unigene832_All,Unigene25637_All,Unigene116643_All,Unigene125097_All,Unigene116662_All,Unigene84493_All,CL2281.Contig14_All,Unigene116647_All,Unigene116656_All,Unigene125840_All,Unigene116667_All,Unigene831_All,Unigene121521_All,	1.85E-04
Biological process	positive regulation of response to external stimulus	GO:0032103	6	5.47E-06	6.264204545	10	160	Unigene116651_All,Unigene116643_All,CL5638.Contig1_All,Unigene116662_All,CL2281.Contig14_All,Unigene116647_All,Unigene116656_All,Unigene125840_All,Unigene116667_All,CL12328.Contig1_All,	2.47E-04
Biological process	positive regulation of innate immune response	GO:0045089	8	6.19E-06	7.047230114	9	128	Unigene116651_All,Unigene116643_All,CL5638.Contig1_All,Unigene116662_All,CL2281.Contig14_All,Unigene116647_All,Unigene116656_All,Unigene125840_All,Unigene116667_All,	2.72E-04
Biological process	positive regulation of immune response	GO:0050778	6	6.19E-06	7.047230114	9	128	Unigene116651_All,Unigene116643_All,CL5638.Contig1_All,Unigene116662_All,CL2281.Contig14_All,Unigene116647_All,Unigene116656_All,Unigene125840_All,Unigene116667_All,	2.72E-04
Biological process	positive regulation of immune system process	GO:0002684	5	6.19E-06	7.047230114	9	128	Unigene116651_All,Unigene116643_All,CL5638.Contig1_All,Unigene116662_All,CL2281.Contig14_All,Unigene116647_All,Unigene116656_All,Unigene125840_All,Unigene116667_All,	2.72E-04
Biological process	sodium ion import across plasma membrane	GO:0098719	10	7.31E-06	9.8815621	7	71	CL7131.Contig26_All,Unigene75397_All,CL7131.Contig25_All,Unigene55962_All,Unigene115434_All,Unigene72376_All,CL14264.Contig1_All,	2.97E-04
Biological process	sodium ion transmembrane transport	GO:0035725	9	7.31E-06	9.8815621	7	71	CL7131.Contig26_All,Unigene75397_All,CL7131.Contig25_All,Unigene55962_All,Unigene115434_All,Unigene72376_All,CL14264.Contig1_All,	2.97E-04
Biological process	metal ion transport	GO:0030001	7	7.61E-06	2.56993007	28	1092	Unigene103886_All,CL7131.Contig26_All,Unigene75397_All,Unigene76896_All,CL1979.Contig1_All,CL2829.Contig3_All,Unigene22161_All,Unigene30827_All,Unigene39279_All,Unigene74516_All,CL7131.Contig25_All,Unigene45441_All,CL13556.Contig2_All,Unigene55962_All,Unigene77667_All,Unigene36221_All,Unigene33009_All,Unigene115434_All,Unigene44104_All,Unigene48313_All,Unigene102142_All,CL7538.Contig2_All,Unigene…	2.94E-04
Biological process	response to jasmonic acid	GO:0009753	6	7.78E-06	3.773262032	16	425	Unigene80854_All,Unigene116651_All,Unigene832_All,Unigene25637_All,Unigene116643_All,Unigene125097_All,Unigene17019_All,Unigene116662_All,Unigene84493_All,CL2281.Contig14_All,Unigene116647_All,Unigene116656_All,Unigene125840_All,Unigene116667_All,Unigene831_All,Unigene121521_All,	2.93E-04
Biological process	response to temperature stimulus	GO:0009266	4	8.14E-06	2.464605067	30	1220	Unigene116986_All,CL1045.Contig3_All,Unigene116988_All,Unigene111584_All,CL820.Contig2_All,Unigene26496_All,Unigene33407_All,CL820.Contig4_All,CL820.Contig5_All,Unigene131700_All,Unigene28322_All,Unigene14112_All,Unigene59048_All,CL13862.Contig4_All,Unigene38856_All,Unigene127603_All,CL5257.Contig9_All,Unigene48236_All,CL16787.Contig16_All,Unigene56934_All,Unigene116987_All,Unigene142510_All,Unig…	3.00E-04
Biological process	response to chemical	GO:0042221	3	1.07E-05	1.59666908	88	5524	Unigene80854_All,Unigene116986_All,Unigene146842_All,Unigene142689_All,Unigene116988_All,Unigene125906_All,CL634.Contig6_All,Unigene87140_All,Unigene113326_All,CL820.Contig2_All,Unigene116651_All,Unigene832_All,Unigene165288_All,Unigene69204_All,Unigene26496_All,Unigene20347_All,Unigene33407_All,CL820.Contig4_All,Unigene117666_All,Unigene93672_All,Unigene19397_All,Unigene118218_All,CL9421.Contig6…	3.84E-04
Biological process	cation transport	GO:0006812	6	1.55E-05	2.270075498	33	1457	Unigene103886_All,CL7131.Contig26_All,Unigene75397_All,Unigene76896_All,CL1979.Contig1_All,CL2829.Contig3_All,Unigene22161_All,Unigene106147_All,Unigene30827_All,Unigene90093_All,Unigene39279_All,Unigene74516_All,CL7131.Contig25_All,Unigene45441_All,CL13556.Contig2_All,Unigene55962_All,Unigene77667_All,Unigene36221_All,Unigene1596_All,Unigene33009_All,Unigene108219_All,Unigene115434_All,Unigene44…	5.46E-04
Biological process	positive regulation of defense response	GO:0031349	7	1.99E-05	6.09490172	9	148	Unigene116651_All,Unigene116643_All,CL5638.Contig1_All,Unigene116662_All,CL2281.Contig14_All,Unigene116647_All,Unigene116656_All,Unigene125840_All,Unigene116667_All,	6.86E-04
Biological process	positive regulation of response to biotic stimulus	GO:0002833	6	1.99E-05	6.09490172	9	148	Unigene116651_All,Unigene116643_All,CL5638.Contig1_All,Unigene116662_All,CL2281.Contig14_All,Unigene116647_All,Unigene116656_All,Unigene125840_All,Unigene116667_All,	6.86E-04
Biological process	regulation of biological quality	GO:0065008	3	2.24E-05	1.710363016	65	3809	Unigene103886_All,CL265.Contig6_All,CL7131.Contig26_All,Unigene75397_All,Unigene142689_All,Unigene77862_All,Unigene43236_All,Unigene172937_All,CL12126.Contig2_All,Unigene15298_All,CL265.Contig2_All,Unigene39171_All,Unigene116651_All,Unigene137318_All,Unigene45057_All,Unigene114757_All,Unigene116643_All,Unigene99189_All,Unigene10845_All,Unigene35828_All,CL5638.Contig1_All,CL265.Contig9_All,CL8540.…	7.39E-04
Biological process	jasmonic acid metabolic process	GO:0009694	8	2.34E-05	5.973810957	9	151	Unigene116651_All,Unigene116643_All,Unigene17019_All,Unigene116662_All,CL2281.Contig14_All,Unigene116647_All,Unigene116656_All,Unigene125840_All,Unigene116667_All,	7.56E-04
Biological process	response to water	GO:0009415	5	2.47E-05	3.148500714	18	573	Unigene116986_All,Unigene142689_All,Unigene116988_All,CL820.Contig2_All,CL820.Contig4_All,Unigene117666_All,Unigene19397_All,CL820.Contig5_All,CL12885.Contig3_All,Unigene117668_All,Unigene19426_All,CL13862.Contig4_All,Unigene24001_All,Unigene17210_All,Unigene116987_All,CL8811.Contig4_All,CL820.Contig3_All,Unigene77028_All,	7.82E-04
Biological process	positive regulation of multi-organism process	GO:0043902	5	2.88E-05	5.819648094	9	155	Unigene116651_All,Unigene116643_All,CL5638.Contig1_All,Unigene116662_All,CL2281.Contig14_All,Unigene116647_All,Unigene116656_All,Unigene125840_All,Unigene116667_All,	8.93E-04
Biological process	'de novo' posttranslational protein folding	GO:0051084	5	3.03E-05	5.782342657	9	156	Unigene26496_All,Unigene33407_All,Unigene131700_All,Unigene28322_All,Unigene84688_All,Unigene139635_All,Unigene46428_All,Unigene164088_All,Unigene13718_All,	9.21E-04
Biological process	chaperone cofactor-dependent protein refolding	GO:0051085	6	3.03E-05	5.782342657	9	156	Unigene26496_All,Unigene33407_All,Unigene131700_All,Unigene28322_All,Unigene84688_All,Unigene139635_All,Unigene46428_All,Unigene164088_All,Unigene13718_All,	9.21E-04
Biological process	sodium ion transport	GO:0006814	8	3.77E-05	6.46627566	8	124	Unigene103886_All,CL7131.Contig26_All,Unigene75397_All,CL7131.Contig25_All,Unigene55962_All,Unigene115434_All,Unigene72376_All,CL14264.Contig1_All,	0.001028235
Biological process	inorganic cation import across plasma membrane	GO:0098659	9	4.31E-05	7.54398827	7	93	CL7131.Contig26_All,Unigene75397_All,CL7131.Contig25_All,Unigene55962_All,Unigene115434_All,Unigene72376_All,CL14264.Contig1_All,	0.001156768
Biological process	inorganic ion import across plasma membrane	GO:0099587	8	4.31E-05	7.54398827	7	93	CL7131.Contig26_All,Unigene75397_All,CL7131.Contig25_All,Unigene55962_All,Unigene115434_All,Unigene72376_All,CL14264.Contig1_All,	0.001156768
Biological process	ion transport	GO:0006811	5	4.83E-05	1.870366956	46	2465	Unigene103886_All,CL7131.Contig26_All,Unigene75397_All,CL11880.Contig1_All,CL7832.Contig1_All,Unigene76896_All,CL7582.Contig7_All,Unigene69204_All,CL1979.Contig1_All,CL2829.Contig3_All,Unigene22161_All,Unigene20489_All,Unigene106147_All,Unigene30827_All,Unigene90093_All,Unigene39279_All,CL7582.Contig2_All,Unigene40769_All,Unigene74516_All,CL3061.Contig2_All,Unigene40765_All,CL7131.Contig25_All,Un…	0.001252539
Biological process	intra-Golgi vesicle-mediated transport	GO:0006891	7	5.28E-05	6.167832168	8	130	Unigene4944_All,Unigene118935_All,Unigene172479_All,Unigene90603_All,Unigene99753_All,Unigene120235_All,Unigene90072_All,Unigene42717_All,	0.001346953
Biological process	biological regulation	GO:0065007	2	5.45E-05	1.247142307	238	19127	CL11648.Contig1_All,Unigene146842_All,Unigene103886_All,Unigene3965_All,CL4895.Contig3_All,CL265.Contig6_All,Unigene50176_All,CL7131.Contig26_All,Unigene75397_All,Unigene33560_All,CL4581.Contig38_All,Unigene142689_All,CL6383.Contig1_All,Unigene77862_All,Unigene79786_All,CL1045.Contig3_All,CL607.Contig16_All,Unigene91178_All,Unigene43236_All,CL1504.Contig14_All,CL7832.Contig1_All,Unigene172937_All…	0.00136902
Biological process	regulation of innate immune response	GO:0045088	7	5.48E-05	4.795563288	10	209	Unigene116651_All,CL1998.Contig2_All,Unigene116643_All,CL5638.Contig1_All,Unigene116662_All,CL2281.Contig14_All,Unigene116647_All,Unigene116656_All,Unigene125840_All,Unigene116667_All,	0.001355532
Biological process	regulation of immune response	GO:0050776	5	5.48E-05	4.795563288	10	209	Unigene116651_All,CL1998.Contig2_All,Unigene116643_All,CL5638.Contig1_All,Unigene116662_All,CL2281.Contig14_All,Unigene116647_All,Unigene116656_All,Unigene125840_All,Unigene116667_All,	0.001355532
Biological process	cellular response to unfolded protein	GO:0034620	7	7.64E-05	5.852687459	8	137	Unigene26496_All,Unigene33407_All,Unigene131700_All,Unigene28322_All,Unigene139635_All,Unigene46428_All,Unigene164088_All,Unigene13718_All,	0.001832171
Biological process	potassium ion transmembrane transport	GO:0071805	9	7.78E-05	6.878342246	7	102	CL7131.Contig26_All,Unigene75397_All,CL7131.Contig25_All,Unigene55962_All,Unigene115434_All,Unigene72376_All,CL14264.Contig1_All,	0.001838131
Biological process	response to stimulus	GO:0050896	2	7.91E-05	1.275366031	201	15796	CL11648.Contig1_All,Unigene80854_All,Unigene116986_All,Unigene146842_All,Unigene103886_All,CL4895.Contig3_All,CL7131.Contig26_All,Unigene75397_All,CL4581.Contig38_All,Unigene142689_All,CL6383.Contig1_All,CL8229.Contig2_All,Unigene42248_All,CL1045.Contig3_All,CL607.Contig16_All,Unigene116988_All,Unigene13734_All,Unigene72960_All,Unigene125906_All,CL12379.Contig4_All,CL634.Contig6_All,Unigene87140_…	0.001841126
Biological process	response to unfolded protein	GO:0006986	6	8.46E-05	5.768476128	8	139	Unigene26496_All,Unigene33407_All,Unigene131700_All,Unigene28322_All,Unigene139635_All,Unigene46428_All,Unigene164088_All,Unigene13718_All,	0.001939975
Biological process	response to heat	GO:0009408	5	8.79E-05	2.850064627	18	633	CL1045.Contig3_All,Unigene111584_All,Unigene26496_All,Unigene33407_All,Unigene131700_All,Unigene28322_All,Unigene59048_All,Unigene38856_All,Unigene127603_All,CL5257.Contig9_All,CL16787.Contig16_All,Unigene56934_All,Unigene142510_All,Unigene139635_All,Unigene46428_All,Unigene164088_All,Unigene59519_All,Unigene13718_All,	0.00198784
Biological process	drug transport	GO:0015893	5	9.17E-05	5.011363636	9	180	Unigene177561_All,Unigene79202_All,Unigene83995_All,CL3602.Contig1_All,Unigene2453_All,Unigene116798_All,CL611.Contig3_All,CL609.Contig2_All,Unigene79203_All,	0.002044498
Biological process	regulation of pH	GO:0006885	9	9.98E-05	4.956293706	9	182	Unigene103886_All,CL7131.Contig26_All,Unigene75397_All,CL12126.Contig2_All,CL7131.Contig25_All,Unigene55962_All,Unigene115434_All,Unigene72376_All,CL14264.Contig1_All,	0.002193155
Biological process	regulation of cellular pH	GO:0030641	10	1.03E-04	5.607120153	8	143	CL7131.Contig26_All,Unigene75397_All,CL12126.Contig2_All,CL7131.Contig25_All,Unigene55962_All,Unigene115434_All,Unigene72376_All,CL14264.Contig1_All,	0.002235361
Biological process	regulation of intracellular pH	GO:0051453	11	1.03E-04	5.607120153	8	143	CL7131.Contig26_All,Unigene75397_All,CL12126.Contig2_All,CL7131.Contig25_All,Unigene55962_All,Unigene115434_All,Unigene72376_All,CL14264.Contig1_All,	0.002235361
Biological process	transport	GO:0006810	4	1.43E-04	1.346958417	139	10343	Unigene4944_All,Unigene103886_All,Unigene105657_All,Unigene118935_All,CL7131.Contig26_All,Unigene75397_All,CL11880.Contig1_All,Unigene15172_All,Unigene176522_All,Unigene88051_All,CL1504.Contig14_All,CL7832.Contig1_All,Unigene77918_All,Unigene25033_All,Unigene138822_All,CL12379.Contig4_All,CL846.Contig16_All,Unigene76896_All,CL16079.Contig2_All,Unigene6596_All,CL7582.Contig7_All,Unigene111584_All,…	0.003013173
Biological process	drug transmembrane transport	GO:0006855	6	1.44E-04	5.345454545	8	150	Unigene177561_All,Unigene79202_All,Unigene83995_All,CL3602.Contig1_All,Unigene116798_All,CL611.Contig3_All,CL609.Contig2_All,Unigene79203_All,	0.002989733
Biological process	regulation of immune system process	GO:0002682	4	1.65E-04	4.193609738	10	239	Unigene116651_All,CL1998.Contig2_All,Unigene116643_All,CL5638.Contig1_All,Unigene116662_All,CL2281.Contig14_All,Unigene116647_All,Unigene116656_All,Unigene125840_All,Unigene116667_All,	0.00339764
Biological process	cellular response to acid chemical	GO:0071229	5	1.81E-04	2.173603505	27	1245	Unigene146842_All,CL634.Contig6_All,Unigene113326_All,Unigene116651_All,Unigene832_All,Unigene20347_All,Unigene25637_All,CL12885.Contig3_All,Unigene116643_All,Unigene125097_All,CL11776.Contig9_All,Unigene40450_All,Unigene116662_All,Unigene84493_All,CL2281.Contig14_All,CL1930.Contig2_All,Unigene116647_All,Unigene116656_All,Unigene27314_All,Unigene125840_All,CL634.Contig5_All,Unigene116667_All,Unig…	0.003663978
Biological process	potassium ion transport	GO:0006813	8	1.92E-04	3.788659794	11	291	CL7131.Contig26_All,Unigene75397_All,CL2829.Contig3_All,CL7131.Contig25_All,Unigene55962_All,Unigene115434_All,Unigene102142_All,CL7538.Contig2_All,Unigene72376_All,CL14264.Contig1_All,CL9534.Contig3_All,	0.003802408
Biological process	'de novo' protein folding	GO:0006458	4	2.10E-04	4.487788331	9	201	Unigene26496_All,Unigene33407_All,Unigene131700_All,Unigene28322_All,Unigene84688_All,Unigene139635_All,Unigene46428_All,Unigene164088_All,Unigene13718_All,	0.004062394
Biological process	cellular monovalent inorganic cation homeostasis	GO:0030004	9	2.33E-04	4.980237154	8	161	CL7131.Contig26_All,Unigene75397_All,CL12126.Contig2_All,CL7131.Contig25_All,Unigene55962_All,Unigene115434_All,Unigene72376_All,CL14264.Contig1_All,	0.004441898
Biological process	immune effector process	GO:0002252	3	2.33E-04	4.980237154	8	161	Unigene116651_All,Unigene116643_All,Unigene116662_All,CL2281.Contig14_All,Unigene116647_All,Unigene116656_All,Unigene125840_All,Unigene116667_All,	0.004441898
Biological process	establishment of localization	GO:0051234	3	2.46E-04	1.330365824	139	10472	Unigene4944_All,Unigene103886_All,Unigene105657_All,Unigene118935_All,CL7131.Contig26_All,Unigene75397_All,CL11880.Contig1_All,Unigene15172_All,Unigene176522_All,Unigene88051_All,CL1504.Contig14_All,CL7832.Contig1_All,Unigene77918_All,Unigene25033_All,Unigene138822_All,CL12379.Contig4_All,CL846.Contig16_All,Unigene76896_All,CL16079.Contig2_All,Unigene6596_All,CL7582.Contig7_All,Unigene111584_All,…	0.004583277
Biological process	cellular response to topologically incorrect protein	GO:0035967	6	2.64E-04	4.889135255	8	164	Unigene26496_All,Unigene33407_All,Unigene131700_All,Unigene28322_All,Unigene139635_All,Unigene46428_All,Unigene164088_All,Unigene13718_All,	0.004857769
Biological process	protein folding	GO:0006457	3	3.25E-04	2.165671407	25	1157	Unigene118604_All,CL11140.Contig1_All,CL826.Contig2_All,Unigene26496_All,Unigene33407_All,Unigene131700_All,Unigene28322_All,CL3323.Contig5_All,Unigene125286_All,Unigene59048_All,Unigene127603_All,Unigene118605_All,Unigene116415_All,Unigene8334_All,Unigene56934_All,Unigene119023_All,Unigene84688_All,Unigene142510_All,Unigene71056_All,Unigene139635_All,Unigene46428_All,CL406.Contig5_All,Unigene164…	0.005922465
Biological process	import across plasma membrane	GO:0098739	6	3.34E-04	5.438689218	7	129	CL7131.Contig26_All,Unigene75397_All,CL7131.Contig25_All,Unigene55962_All,Unigene115434_All,Unigene72376_All,CL14264.Contig1_All,	0.00601244
Biological process	response to topologically incorrect protein	GO:0035966	5	3.50E-04	4.688995215	8	171	Unigene26496_All,Unigene33407_All,Unigene131700_All,Unigene28322_All,Unigene139635_All,Unigene46428_All,Unigene164088_All,Unigene13718_All,	0.006217099
Biological process	phospholipid dephosphorylation	GO:0046839	7	3.57E-04	4.176136364	9	216	Unigene80854_All,Unigene76928_All,Unigene94052_All,CL6434.Contig26_All,CL16393.Contig11_All,CL6434.Contig25_All,Unigene97301_All,Unigene97304_All,Unigene97303_All,	0.006284253
Biological process	phosphatidylinositol dephosphorylation	GO:0046856	9	3.57E-04	4.176136364	9	216	Unigene80854_All,Unigene76928_All,Unigene94052_All,CL6434.Contig26_All,CL16393.Contig11_All,CL6434.Contig25_All,Unigene97301_All,Unigene97304_All,Unigene97303_All,	0.006284253
Biological process	regulation of response to external stimulus	GO:0032101	5	3.67E-04	3.511146497	11	314	Unigene116651_All,CL1998.Contig2_All,Unigene116643_All,CL5638.Contig1_All,Unigene116662_All,CL2281.Contig14_All,Unigene116647_All,Unigene116656_All,Unigene125840_All,Unigene116667_All,CL12328.Contig1_All,	0.006312824
Biological process	erythrose 4-phosphate/phosphoenolpyruvate family amino acid metabolic process	GO:1902221	9	3.78E-04	4.634787178	8	173	CL1334.Contig7_All,Unigene37929_All,Unigene32399_All,Unigene22477_All,Unigene6327_All,Unigene93736_All,Unigene179807_All,Unigene28864_All,	0.006430287
Biological process	L-phenylalanine metabolic process	GO:0006558	10	3.78E-04	4.634787178	8	173	CL1334.Contig7_All,Unigene37929_All,Unigene32399_All,Unigene22477_All,Unigene6327_All,Unigene93736_All,Unigene179807_All,Unigene28864_All,	0.006430287
Biological process	amine metabolic process	GO:0009308	5	3.91E-04	2.601318529	17	655	Unigene43563_All,CL8997.Contig1_All,CL9034.Contig1_All,Unigene52835_All,Unigene96161_All,CL3424.Contig11_All,Unigene2459_All,Unigene174081_All,Unigene88989_All,Unigene86916_All,CL4572.Contig5_All,Unigene72109_All,Unigene9252_All,CL5338.Contig1_All,Unigene116029_All,Unigene59121_All,CL3424.Contig10_All,	0.006522396
Biological process	red or far-red light signaling pathway	GO:0010017	9	4.40E-04	5.196969697	7	135	CL4581.Contig38_All,CL1326.Contig3_All,CL6160.Contig3_All,Unigene64243_All,Unigene97202_All,Unigene32765_All,CL9270.Contig1_All,	0.007252502
Biological process	cellular response to red or far red light	GO:0071489	8	4.40E-04	5.196969697	7	135	CL4581.Contig38_All,CL1326.Contig3_All,CL6160.Contig3_All,Unigene64243_All,Unigene97202_All,Unigene32765_All,CL9270.Contig1_All,	0.007252502
Biological process	monovalent inorganic cation homeostasis	GO:0055067	8	4.50E-04	4.045046881	9	223	Unigene103886_All,CL7131.Contig26_All,Unigene75397_All,CL12126.Contig2_All,CL7131.Contig25_All,Unigene55962_All,Unigene115434_All,Unigene72376_All,CL14264.Contig1_All,	0.007272905
Biological process	'de novo' CTP biosynthetic process	GO:0044210	13	4.60E-04	5.158756684	7	136	Unigene63044_All,CL2162.Contig10_All,Unigene130446_All,CL16095.Contig3_All,CL2162.Contig4_All,Unigene172563_All,Unigene194_All,	0.007351396
Biological process	monovalent inorganic cation transport	GO:0015672	7	4.80E-04	2.554518195	17	667	Unigene103886_All,CL7131.Contig26_All,Unigene75397_All,CL2829.Contig3_All,Unigene106147_All,Unigene90093_All,CL7131.Contig25_All,Unigene55962_All,Unigene1596_All,Unigene108219_All,Unigene115434_All,Unigene102142_All,CL7538.Contig2_All,Unigene174700_All,Unigene72376_All,CL14264.Contig1_All,CL9534.Contig3_All,	0.007594081
Biological process	response to water deprivation	GO:0009414	6	5.29E-04	2.723567194	15	552	Unigene116986_All,Unigene116988_All,CL820.Contig2_All,CL820.Contig4_All,Unigene117666_All,Unigene19397_All,CL820.Contig5_All,CL12885.Contig3_All,Unigene117668_All,Unigene19426_All,CL13862.Contig4_All,Unigene24001_All,Unigene17210_All,Unigene116987_All,CL820.Contig3_All,	0.008287763
Biological process	terpene metabolic process	GO:0042214	7	6.41E-04	5.782342657	6	104	Unigene43236_All,Unigene35828_All,Unigene148223_All,Unigene17354_All,Unigene22378_All,Unigene174749_All,	0.009756317
