# Supplementary material for: Comparative Transcriptome Analysis of Two Sugarcane Cultivars in Response to Paclobutrazol Treatment
Source: Plants (Basel). 2022 Sep 16;11(18):2417. doi: 10.3390/plants11182417 (PMC9502373; doi:10.3390/plants11182417)
Supplement: Supplementary file 1 [file plants-11-02417-s001.zip › Table S4.xls]

Table S4.The GO enrichment analysis of the up-regulated DEGs in LC05-136
Class	GO_Name	GO_ID	GO_Level	P_value	Enrichment Score	HitsGenesCountsInSelectedSet	Hits Genes Counts In Background	Genes Of Selected Set In GO term	qvalue
Molecular function	water channel activity	GO:0015250	6	6.66E-16	15.91117799	17	76	Unigene78888_All,Unigene36371_All,Unigene119680_All,Unigene35797_All,Unigene31056_All,Unigene130691_All,Unigene124061_All,Unigene136644_All,CL782.Contig1_All,Unigene18544_All,Unigene141511_All,Unigene176940_All,Unigene78887_All,Unigene129769_All,Unigene64858_All,Unigene107646_All,CL782.Contig2_All,	5.21E-13
Molecular function	water transmembrane transporter activity	GO:0005372	5	6.66E-16	15.91117799	17	76	Unigene78888_All,Unigene36371_All,Unigene119680_All,Unigene35797_All,Unigene31056_All,Unigene130691_All,Unigene124061_All,Unigene136644_All,CL782.Contig1_All,Unigene18544_All,Unigene141511_All,Unigene176940_All,Unigene78887_All,Unigene129769_All,Unigene64858_All,Unigene107646_All,CL782.Contig2_All,	5.21E-13
Molecular function	heme binding	GO:0020037	5	1.49E-14	2.715246967	76	1991	CL13526.Contig2_All,CL8053.Contig1_All,CL8082.Contig1_All,Unigene101302_All,Unigene1919_All,Unigene26309_All,Unigene37816_All,CL4987.Contig4_All,Unigene733_All,Unigene70846_All,CL14912.Contig1_All,Unigene141944_All,CL2393.Contig10_All,Unigene731_All,Unigene130705_All,Unigene131408_All,Unigene76771_All,Unigene139674_All,Unigene111122_All,Unigene17171_All,CL7750.Contig3_All,Unigene42129_All,Unigene…	3.88E-12
Molecular function	alpha-L-arabinofuranosidase activity	GO:0046556	6	1.98E-13	14.0392747	15	76	Unigene84229_All,Unigene97141_All,CL15126.Contig7_All,Unigene173598_All,Unigene55772_All,CL15126.Contig3_All,Unigene29215_All,Unigene9303_All,Unigene173814_All,Unigene5237_All,Unigene53560_All,CL9141.Contig1_All,Unigene123992_All,CL4990.Contig1_All,Unigene83869_All,	3.87E-11
Molecular function	tetrapyrrole binding	GO:0046906	4	7.55E-13	2.506284984	76	2157	CL13526.Contig2_All,CL8053.Contig1_All,CL8082.Contig1_All,Unigene101302_All,Unigene1919_All,Unigene26309_All,Unigene37816_All,CL4987.Contig4_All,Unigene733_All,Unigene70846_All,CL14912.Contig1_All,Unigene141944_All,CL2393.Contig10_All,Unigene731_All,Unigene130705_All,Unigene131408_All,Unigene76771_All,Unigene139674_All,Unigene111122_All,Unigene17171_All,CL7750.Contig3_All,Unigene42129_All,Unigene…	1.18E-10
Molecular function	oxidoreductase activity, acting on paired donors, with incorporation or reduction of molecular oxygen	GO:0016705	4	9.33E-12	2.709802863	60	1575	CL13526.Contig2_All,CL8053.Contig1_All,Unigene119878_All,CL8082.Contig1_All,Unigene101302_All,Unigene26309_All,Unigene37816_All,CL4987.Contig4_All,CL14912.Contig1_All,Unigene141944_All,CL2393.Contig10_All,Unigene139674_All,Unigene111122_All,Unigene91708_All,Unigene173914_All,Unigene73634_All,Unigene129004_All,CL13082.Contig1_All,Unigene79647_All,CL10319.Contig1_All,Unigene110596_All,CL13555.Conti…	1.22E-09
Molecular function	DNA-binding transcription factor activity	GO:0003700	3	1.53E-11	2.096577192	97	3291	CL2672.Contig10_All,CL8893.Contig5_All,Unigene90537_All,Unigene105680_All,Unigene104962_All,CL2101.Contig1_All,CL14022.Contig7_All,Unigene62101_All,CL417.Contig7_All,Unigene89726_All,Unigene41206_All,Unigene60366_All,Unigene122924_All,Unigene4038_All,Unigene69776_All,Unigene105466_All,Unigene141814_All,CL2672.Contig14_All,Unigene67402_All,Unigene119923_All,Unigene113486_All,Unigene34329_All,CL695…	1.71E-09
Molecular function	oxidoreductase activity	GO:0016491	3	1.73E-11	1.581043654	216	9718	Unigene56834_All,CL2415.Contig2_All,Unigene72426_All,CL13526.Contig2_All,CL8053.Contig1_All,Unigene163798_All,Unigene54831_All,Unigene81245_All,Unigene119878_All,CL15637.Contig3_All,Unigene51261_All,CL13782.Contig2_All,Unigene81484_All,CL8082.Contig1_All,Unigene99603_All,Unigene44781_All,Unigene62957_All,Unigene101302_All,Unigene92241_All,Unigene1919_All,Unigene26309_All,Unigene80764_All,Unigene3…	1.69E-09
Molecular function	monooxygenase activity	GO:0004497	4	3.92E-11	2.720908612	56	1464	CL13526.Contig2_All,CL8053.Contig1_All,Unigene119878_All,CL8082.Contig1_All,Unigene101302_All,Unigene26309_All,Unigene37816_All,CL4987.Contig4_All,CL14912.Contig1_All,Unigene4325_All,Unigene141944_All,CL2393.Contig10_All,Unigene139674_All,Unigene111122_All,Unigene91708_All,Unigene173914_All,Unigene73634_All,Unigene129004_All,CL13082.Contig1_All,Unigene79647_All,CL10319.Contig1_All,Unigene110596_A…	3.41E-09
Molecular function	sequence-specific DNA binding	GO:0043565	6	3.00E-10	2.116122934	83	2790	CL2672.Contig10_All,Unigene90537_All,Unigene105680_All,Unigene104962_All,Unigene52118_All,CL2101.Contig1_All,CL14022.Contig7_All,Unigene62101_All,Unigene4038_All,Unigene105466_All,CL2672.Contig14_All,Unigene67402_All,Unigene34329_All,CL6950.Contig1_All,Unigene125623_All,Unigene69860_All,Unigene88307_All,Unigene147280_All,Unigene70179_All,CL10529.Contig1_All,Unigene119115_All,Unigene121137_All,CL2…	2.35E-08
Molecular function	cofactor binding	GO:0048037	3	3.86E-10	1.664776681	158	6751	Unigene72426_All,CL13526.Contig2_All,Unigene177708_All,CL8053.Contig1_All,Unigene163798_All,Unigene119878_All,Unigene107701_All,CL8082.Contig1_All,Unigene44781_All,Unigene101302_All,CL2240.Contig2_All,Unigene1919_All,Unigene26309_All,Unigene37816_All,Unigene117571_All,CL4987.Contig4_All,Unigene733_All,CL11253.Contig1_All,CL2615.Contig6_All,Unigene15183_All,Unigene70846_All,CL2240.Contig4_All,CL14…	2.75E-08
Molecular function	acetyl-CoA C-acyltransferase activity	GO:0003988	7	2.63E-09	21.07624449	8	27	Unigene70459_All,Unigene117581_All,Unigene74972_All,Unigene117583_All,CL7167.Contig6_All,CL7167.Contig7_All,CL6075.Contig1_All,Unigene117582_All,	1.71E-07
Molecular function	steroid binding	GO:0005496	4	3.02E-09	11.50669966	11	68	CL7250.Contig10_All,CL7250.Contig8_All,CL7250.Contig16_All,CL7250.Contig18_All,Unigene84073_All,CL7250.Contig22_All,CL7250.Contig19_All,Unigene136856_All,CL7250.Contig15_All,Unigene61730_All,CL7250.Contig17_All,	1.82E-07
Molecular function	transcription regulator activity	GO:0140110	2	3.07E-09	1.871410817	100	3801	CL2672.Contig10_All,CL8893.Contig5_All,Unigene90537_All,Unigene105680_All,Unigene104962_All,CL2101.Contig1_All,CL14022.Contig7_All,Unigene62101_All,CL417.Contig7_All,Unigene89726_All,Unigene41206_All,Unigene60366_All,Unigene122924_All,Unigene4038_All,Unigene69776_All,Unigene105466_All,Unigene141814_All,CL2672.Contig14_All,Unigene67402_All,Unigene119923_All,Unigene113486_All,Unigene34329_All,CL695…	1.72E-07
Molecular function	iron ion binding	GO:0005506	7	3.61E-09	2.378030811	57	1705	CL13526.Contig2_All,Unigene163654_All,CL8053.Contig1_All,Unigene179058_All,CL8082.Contig1_All,Unigene101302_All,Unigene26309_All,Unigene37816_All,CL4987.Contig4_All,CL14912.Contig1_All,Unigene4325_All,Unigene141944_All,CL2393.Contig10_All,Unigene139674_All,Unigene111122_All,Unigene91708_All,Unigene73634_All,Unigene129004_All,CL13082.Contig1_All,Unigene79647_All,CL10319.Contig1_All,Unigene110596_A…	1.88E-07
Molecular function	C-acyltransferase activity	GO:0016408	6	8.87E-09	18.35672907	8	31	Unigene70459_All,Unigene117581_All,Unigene74972_All,Unigene117583_All,CL7167.Contig6_All,CL7167.Contig7_All,CL6075.Contig1_All,Unigene117582_All,	4.34E-07
Molecular function	nicotianamine synthase activity	GO:0030410	5	1.12E-08	50.80880367	5	7	Unigene116394_All,CL4395.Contig1_All,CL4395.Contig2_All,Unigene103529_All,Unigene53196_All,	5.15E-07
Molecular function	sterol transporter activity	GO:0015248	4	1.17E-08	11.85538752	10	60	CL7250.Contig10_All,CL7250.Contig8_All,CL7250.Contig16_All,CL7250.Contig18_All,CL7250.Contig22_All,CL7250.Contig19_All,Unigene136856_All,CL7250.Contig15_All,Unigene61730_All,CL7250.Contig17_All,	5.08E-07
Molecular function	sterol binding	GO:0032934	5	3.03E-08	10.77762502	10	66	CL7250.Contig10_All,CL7250.Contig8_All,CL7250.Contig16_All,CL7250.Contig18_All,CL7250.Contig22_All,CL7250.Contig19_All,Unigene136856_All,CL7250.Contig15_All,Unigene61730_All,CL7250.Contig17_All,	1.25E-06
Molecular function	asparagine synthase (glutamine-hydrolyzing) activity	GO:0004066	6	1.70E-07	12.93315003	8	44	Unigene71512_All,Unigene138962_All,Unigene138964_All,Unigene97099_All,Unigene114246_All,Unigene99442_All,Unigene52034_All,Unigene74730_All,	6.63E-06
Molecular function	red chlorophyll catabolite reductase activity	GO:0051743	6	2.35E-07	32.33287506	5	11	Unigene80764_All,Unigene107555_All,CL8383.Contig1_All,Unigene107556_All,Unigene174519_All,	8.75E-06
Molecular function	DNA binding	GO:0003677	5	2.99E-07	1.404531978	214	10838	CL2672.Contig10_All,CL11655.Contig1_All,Unigene90537_All,CL6107.Contig3_All,Unigene73218_All,Unigene105680_All,CL13563.Contig1_All,Unigene104962_All,Unigene52118_All,CL2101.Contig1_All,Unigene48735_All,CL14022.Contig7_All,Unigene62101_All,Unigene79786_All,Unigene23931_All,CL8144.Contig1_All,CL417.Contig7_All,CL12194.Contig1_All,CL15382.Contig1_All,Unigene89726_All,Unigene88954_All,Unigene41206_Al…	1.06E-05
Molecular function	catalase activity	GO:0004096	6	8.29E-07	17.78308129	6	24	Unigene76771_All,CL1126.Contig2_All,Unigene10719_All,Unigene179746_All,Unigene4028_All,Unigene72987_All,	2.82E-05
Molecular function	hydrogen-translocating pyrophosphatase activity	GO:0009678	7	8.76E-06	12.19411288	6	35	CL7135.Contig5_All,Unigene106033_All,Unigene84261_All,Unigene74363_All,CL7135.Contig4_All,Unigene103281_All,	2.85E-04
Molecular function	transaminase activity	GO:0008483	5	8.76E-06	3.154426836	20	451	Unigene177708_All,Unigene82325_All,Unigene129298_All,CL1344.Contig8_All,Unigene148162_All,Unigene69967_All,Unigene937_All,Unigene148164_All,Unigene57056_All,Unigene69526_All,Unigene139068_All,Unigene52322_All,Unigene139317_All,Unigene71853_All,CL3544.Contig1_All,Unigene64141_All,Unigene69527_All,CL9091.Contig1_All,Unigene139069_All,Unigene69525_All,	2.74E-04
Molecular function	transferase activity, transferring nitrogenous groups	GO:0016769	4	8.76E-06	3.154426836	20	451	Unigene177708_All,Unigene82325_All,Unigene129298_All,CL1344.Contig8_All,Unigene148162_All,Unigene69967_All,Unigene937_All,Unigene148164_All,Unigene57056_All,Unigene69526_All,Unigene139068_All,Unigene52322_All,Unigene139317_All,Unigene71853_All,CL3544.Contig1_All,Unigene64141_All,Unigene69527_All,CL9091.Contig1_All,Unigene139069_All,Unigene69525_All,	2.74E-04
Molecular function	oxidoreductase activity, acting on the CH-CH group of donors, iron-sulfur protein as acceptor	GO:0016636	5	1.18E-05	16.16643753	5	22	Unigene80764_All,Unigene107555_All,CL8383.Contig1_All,Unigene107556_All,Unigene174519_All,	3.41E-04
Molecular function	aldehyde dehydrogenase (NAD) activity	GO:0004029	6	1.95E-05	10.66984877	6	40	Unigene92241_All,Unigene76830_All,Unigene118544_All,Unigene148601_All,Unigene64132_All,Unigene162366_All,	5.45E-04
Molecular function	hydrolase activity, hydrolyzing O-glycosyl compounds	GO:0004553	5	2.26E-05	1.769460824	60	2412	CL8438.Contig4_All,Unigene71481_All,CL13656.Contig1_All,Unigene161313_All,CL7851.Contig21_All,Unigene7606_All,CL6930.Contig3_All,Unigene84229_All,Unigene59312_All,CL3590.Contig2_All,Unigene106719_All,Unigene89873_All,Unigene97141_All,CL15126.Contig7_All,Unigene17066_All,Unigene31900_All,Unigene173598_All,CL3840.Contig1_All,Unigene138634_All,Unigene55772_All,Unigene114689_All,Unigene59605_All,Unig…	6.10E-04
Molecular function	copper ion transmembrane transporter activity	GO:0005375	9	2.98E-05	7.903591682	7	63	Unigene151979_All,Unigene42644_All,Unigene43489_All,Unigene41671_All,Unigene39361_All,Unigene85196_All,Unigene35512_All,	7.53E-04
Molecular function	acylglycerol lipase activity	GO:0047372	6	2.99E-05	9.925440717	6	43	CL9004.Contig8_All,CL9004.Contig3_All,CL9004.Contig5_All,CL9004.Contig7_All,CL9004.Contig4_All,CL9004.Contig6_All,	7.30E-04
Molecular function	transition metal ion transmembrane transporter activity	GO:0046915	8	3.77E-05	3.475520772	15	307	Unigene88517_All,CL7716.Contig3_All,Unigene151979_All,Unigene42644_All,Unigene43489_All,Unigene41671_All,Unigene25456_All,Unigene113167_All,Unigene39361_All,Unigene85196_All,Unigene110791_All,Unigene26339_All,CL12200.Contig2_All,Unigene35512_All,Unigene41003_All,	8.93E-04
Molecular function	cysteine-type endopeptidase activity	GO:0004197	7	9.25E-05	3.810660275	12	224	CL11742.Contig1_All,Unigene113265_All,Unigene86638_All,CL7639.Contig2_All,Unigene64546_All,Unigene100768_All,Unigene109754_All,Unigene119093_All,Unigene138518_All,Unigene104761_All,CL16782.Contig1_All,Unigene72283_All,	0.001855212
Molecular function	transporter activity	GO:0005215	2	1.23E-04	1.342280655	157	8320	Unigene14348_All,Unigene48485_All,Unigene78888_All,Unigene88517_All,CL12485.Contig5_All,CL4004.Contig1_All,Unigene36371_All,CL13987.Contig1_All,Unigene119680_All,Unigene35797_All,CL2967.Contig1_All,Unigene79608_All,Unigene88186_All,CL4572.Contig2_All,Unigene100557_All,Unigene5270_All,Unigene148246_All,Unigene15242_All,CL7135.Contig5_All,Unigene154607_All,Unigene119964_All,Unigene102380_All,Unigen…	0.002348251
Molecular function	myo-inositol transmembrane transporter activity	GO:0005365	7	1.25E-04	10.16176073	5	35	CL845.Contig4_All,Unigene1577_All,Unigene101512_All,Unigene82422_All,CL16290.Contig1_All,	0.002322787
Molecular function	myo-inositol:proton symporter activity	GO:0005366	10	1.25E-04	10.16176073	5	35	CL845.Contig4_All,Unigene1577_All,Unigene101512_All,Unigene82422_All,CL16290.Contig1_All,	0.002322787
Molecular function	ADP binding	GO:0043531	9	1.42E-04	1.580223744	71	3196	CL6730.Contig5_All,Unigene32299_All,Unigene68295_All,CL6730.Contig7_All,Unigene47844_All,Unigene68297_All,CL6730.Contig10_All,Unigene44774_All,Unigene604_All,CL4175.Contig1_All,Unigene31978_All,Unigene23588_All,Unigene34329_All,CL6730.Contig3_All,Unigene89717_All,Unigene87556_All,Unigene101047_All,Unigene98081_All,Unigene5214_All,Unigene113500_All,Unigene22091_All,CL1367.Contig12_All,Unigene32438…	0.002519508
Molecular function	hydrolase activity, acting on glycosyl bonds	GO:0016798	4	1.66E-04	1.621909694	63	2763	CL8438.Contig4_All,Unigene71481_All,CL13656.Contig1_All,Unigene161313_All,Unigene51646_All,CL7851.Contig21_All,Unigene7606_All,CL6930.Contig3_All,CL9659.Contig1_All,Unigene84229_All,Unigene59312_All,CL9659.Contig3_All,CL3590.Contig2_All,Unigene106719_All,Unigene89873_All,Unigene97141_All,CL15126.Contig7_All,Unigene17066_All,Unigene31900_All,Unigene173598_All,CL3840.Contig1_All,Unigene138634_All,U…	0.002885686
Molecular function	acyl-CoA dehydrogenase activity	GO:0003995	5	2.39E-04	8.891540643	5	40	Unigene89519_All,Unigene75657_All,Unigene173365_All,CL3080.Contig2_All,CL322.Contig1_All,	0.004056138
Molecular function	diphosphate-fructose-6-phosphate 1-phosphotransferase activity	GO:0047334	8	2.69E-04	8.674673798	5	41	Unigene85862_All,CL571.Contig6_All,Unigene63221_All,Unigene67957_All,Unigene89248_All,	0.004469037
Molecular function	phosphoglycerate kinase activity	GO:0004618	6	3.12E-04	4.239675008	9	151	Unigene112795_All,Unigene23588_All,Unigene101047_All,Unigene113500_All,Unigene140200_All,Unigene60806_All,Unigene113327_All,Unigene124225_All,Unigene97096_All,	0.004874563
Molecular function	orotate phosphoribosyltransferase activity	GO:0004588	6	4.64E-04	7.731774472	5	46	Unigene47686_All,Unigene21973_All,Unigene18868_All,Unigene66821_All,Unigene13577_All,	0.006972405
Molecular function	orotidine-5'-phosphate decarboxylase activity	GO:0004590	6	4.64E-04	7.731774472	5	46	Unigene47686_All,Unigene21973_All,Unigene18868_All,Unigene66821_All,Unigene13577_All,	0.006972405
Molecular function	hydrolase activity, acting on carbon-nitrogen (but not peptide) bonds	GO:0016810	4	5.94E-04	1.987729645	28	1002	Unigene144001_All,Unigene173522_All,Unigene64487_All,Unigene80678_All,Unigene59830_All,Unigene60981_All,Unigene62119_All,Unigene57721_All,Unigene55432_All,Unigene69200_All,Unigene107613_All,Unigene69199_All,Unigene123157_All,Unigene101744_All,CL3355.Contig3_All,Unigene53137_All,Unigene28710_All,Unigene45738_All,Unigene90320_All,Unigene59831_All,Unigene162464_All,Unigene61226_All,Unigene126407_All…	0.008291101
Molecular function	glucosyltransferase activity	GO:0046527	6	6.00E-04	2.015291478	27	953	Unigene7606_All,Unigene30562_All,Unigene25231_All,Unigene24937_All,CL8642.Contig3_All,CL1731.Contig4_All,Unigene79137_All,CL1543.Contig1_All,Unigene98441_All,Unigene99323_All,CL1675.Contig1_All,Unigene60923_All,CL10724.Contig1_All,Unigene31639_All,CL1675.Contig5_All,CL1772.Contig2_All,Unigene71955_All,Unigene123418_All,CL292.Contig9_All,Unigene98442_All,Unigene151750_All,CL14495.Contig1_All,Unige…	0.008238068
Molecular function	RNA polymerase II proximal promoter sequence-specific DNA binding	GO:0000978	10	7.38E-04	4.742155009	7	105	Unigene104962_All,CL10529.Contig1_All,CL4088.Contig3_All,Unigene76627_All,Unigene120422_All,CL10529.Contig2_All,Unigene130925_All,	0.009943572
Cellular component	vacuole	GO:0005773	6	1.04E-09	2.43170324	58	1955	CL8438.Contig4_All,CL15548.Contig3_All,Unigene78888_All,Unigene71481_All,Unigene36371_All,Unigene119680_All,Unigene35797_All,Unigene86638_All,CL7639.Contig2_All,CL6930.Contig3_All,Unigene70846_All,Unigene88461_All,Unigene64546_All,CL887.Contig4_All,Unigene2448_All,CL389.Contig18_All,Unigene100768_All,Unigene31056_All,CL16493.Contig1_All,Unigene130691_All,Unigene173598_All,Unigene100158_All,CL5119…	2.88E-07
Cellular component	symplast	GO:0055044	2	6.47E-07	2.524162621	36	1169	Unigene163501_All,Unigene36371_All,CL9913.Contig3_All,Unigene119680_All,Unigene35797_All,Unigene68962_All,Unigene733_All,Unigene70846_All,Unigene59183_All,Unigene101579_All,Unigene60915_All,Unigene61536_All,Unigene163843_All,Unigene731_All,Unigene149857_All,Unigene31056_All,Unigene130691_All,Unigene68961_All,CL13017.Contig2_All,Unigene124061_All,Unigene136644_All,CL782.Contig1_All,Unigene138632_A…	8.96E-05
Cellular component	cell-cell junction	GO:0005911	3	6.47E-07	2.524162621	36	1169	Unigene163501_All,Unigene36371_All,CL9913.Contig3_All,Unigene119680_All,Unigene35797_All,Unigene68962_All,Unigene733_All,Unigene70846_All,Unigene59183_All,Unigene101579_All,Unigene60915_All,Unigene61536_All,Unigene163843_All,Unigene731_All,Unigene149857_All,Unigene31056_All,Unigene130691_All,Unigene68961_All,CL13017.Contig2_All,Unigene124061_All,Unigene136644_All,CL782.Contig1_All,Unigene138632_A…	8.96E-05
Cellular component	plasmodesma	GO:0009506	4	6.47E-07	2.524162621	36	1169	Unigene163501_All,Unigene36371_All,CL9913.Contig3_All,Unigene119680_All,Unigene35797_All,Unigene68962_All,Unigene733_All,Unigene70846_All,Unigene59183_All,Unigene101579_All,Unigene60915_All,Unigene61536_All,Unigene163843_All,Unigene731_All,Unigene149857_All,Unigene31056_All,Unigene130691_All,Unigene68961_All,CL13017.Contig2_All,Unigene124061_All,Unigene136644_All,CL782.Contig1_All,Unigene138632_A…	8.96E-05
Cellular component	cell junction	GO:0030054	2	6.47E-07	2.524162621	36	1169	Unigene163501_All,Unigene36371_All,CL9913.Contig3_All,Unigene119680_All,Unigene35797_All,Unigene68962_All,Unigene733_All,Unigene70846_All,Unigene59183_All,Unigene101579_All,Unigene60915_All,Unigene61536_All,Unigene163843_All,Unigene731_All,Unigene149857_All,Unigene31056_All,Unigene130691_All,Unigene68961_All,CL13017.Contig2_All,Unigene124061_All,Unigene136644_All,CL782.Contig1_All,Unigene138632_A…	8.96E-05
Cellular component	cell periphery	GO:0071944	3	1.09E-06	1.466725089	154	8606	CL8438.Contig4_All,CL15548.Contig3_All,Unigene71481_All,Unigene163501_All,CL12485.Contig5_All,CL4004.Contig1_All,Unigene161313_All,Unigene74285_All,Unigene36371_All,CL9913.Contig3_All,Unigene119680_All,Unigene35797_All,Unigene987_All,Unigene79608_All,CL6022.Contig2_All,Unigene7606_All,Unigene123185_All,CL2312.Contig1_All,Unigene110513_All,Unigene733_All,Unigene119964_All,Unigene151792_All,CL6022.…	5.02E-05
Cellular component	extracellular region	GO:0005576	2	6.96E-06	2.015888524	47	1911	Unigene922_All,Unigene115268_All,Unigene71481_All,CL13656.Contig1_All,CL7851.Contig21_All,Unigene86638_All,Unigene7606_All,Unigene123185_All,Unigene1919_All,Unigene733_All,CL7639.Contig2_All,Unigene8319_All,Unigene2551_All,Unigene64546_All,CL3663.Contig2_All,Unigene731_All,Unigene131408_All,Unigene100768_All,Unigene7324_All,Unigene17171_All,CL7750.Contig3_All,Unigene44745_All,CL1815.Contig2_All,U…	2.75E-04
Cellular component	cell wall	GO:0005618	4	2.19E-05	2.384142345	29	997	CL8438.Contig4_All,Unigene71481_All,Unigene7606_All,Unigene123185_All,Unigene733_All,CL6930.Contig3_All,Unigene84229_All,Unigene59312_All,Unigene88461_All,Unigene61536_All,CL3663.Contig2_All,Unigene731_All,Unigene2448_All,Unigene173598_All,CL5119.Contig6_All,CL13017.Contig2_All,CL1840.Contig1_All,Unigene82306_All,Unigene732_All,CL15198.Contig5_All,CL12630.Contig1_All,Unigene151750_All,Unigene6664…	7.57E-04
Cellular component	external encapsulating structure	GO:0030312	3	2.39E-05	2.372245427	29	1002	CL8438.Contig4_All,Unigene71481_All,Unigene7606_All,Unigene123185_All,Unigene733_All,CL6930.Contig3_All,Unigene84229_All,Unigene59312_All,Unigene88461_All,Unigene61536_All,CL3663.Contig2_All,Unigene731_All,Unigene2448_All,Unigene173598_All,CL5119.Contig6_All,CL13017.Contig2_All,CL1840.Contig1_All,Unigene82306_All,Unigene732_All,CL15198.Contig5_All,CL12630.Contig1_All,Unigene151750_All,Unigene6664…	7.36E-04
Cellular component	plant-type cell wall	GO:0009505	5	4.43E-05	2.905481757	19	536	CL8438.Contig4_All,Unigene733_All,CL6930.Contig3_All,Unigene84229_All,Unigene59312_All,Unigene88461_All,CL3663.Contig2_All,Unigene731_All,Unigene2448_All,Unigene173598_All,CL5119.Contig6_All,CL13017.Contig2_All,CL1840.Contig1_All,Unigene732_All,CL15198.Contig5_All,CL12630.Contig1_All,CL13017.Contig5_All,Unigene83869_All,CL5611.Contig1_All,	0.001226996
Biological process	L-arabinose metabolic process	GO:0046373	8	5.55E-16	22.88618799	14	52	Unigene84229_All,Unigene97141_All,CL15126.Contig7_All,Unigene55772_All,CL15126.Contig3_All,Unigene29215_All,Unigene9303_All,Unigene173814_All,Unigene5237_All,Unigene53560_All,CL9141.Contig1_All,Unigene123992_All,CL4990.Contig1_All,Unigene83869_All,	9.69E-13
Biological process	arabinose metabolic process	GO:0019566	7	5.55E-16	22.88618799	14	52	Unigene84229_All,Unigene97141_All,CL15126.Contig7_All,Unigene55772_All,CL15126.Contig3_All,Unigene29215_All,Unigene9303_All,Unigene173814_All,Unigene5237_All,Unigene53560_All,CL9141.Contig1_All,Unigene123992_All,CL4990.Contig1_All,Unigene83869_All,	9.69E-13
Biological process	toxin catabolic process	GO:0009407	5	2.39E-11	35.7919331	8	19	Unigene70459_All,Unigene117581_All,Unigene74972_All,Unigene117583_All,CL7167.Contig6_All,CL7167.Contig7_All,CL6075.Contig1_All,Unigene117582_All,	1.39E-08
Biological process	xenobiotic catabolic process	GO:0042178	5	2.39E-11	35.7919331	8	19	Unigene70459_All,Unigene117581_All,Unigene74972_All,Unigene117583_All,CL7167.Contig6_All,CL7167.Contig7_All,CL6075.Contig1_All,Unigene117582_All,	1.39E-08
Biological process	phenylacetate catabolic process	GO:0010124	9	2.39E-11	35.7919331	8	19	Unigene70459_All,Unigene117581_All,Unigene74972_All,Unigene117583_All,CL7167.Contig6_All,CL7167.Contig7_All,CL6075.Contig1_All,Unigene117582_All,	1.39E-08
Biological process	cellular response to xenobiotic stimulus	GO:0071466	5	6.31E-11	32.38317757	8	21	Unigene70459_All,Unigene117581_All,Unigene74972_All,Unigene117583_All,CL7167.Contig6_All,CL7167.Contig7_All,CL6075.Contig1_All,Unigene117582_All,	1.84E-08
Biological process	xenobiotic metabolic process	GO:0006805	4	6.31E-11	32.38317757	8	21	Unigene70459_All,Unigene117581_All,Unigene74972_All,Unigene117583_All,CL7167.Contig6_All,CL7167.Contig7_All,CL6075.Contig1_All,Unigene117582_All,	1.84E-08
Biological process	auxin catabolic process	GO:0009852	7	6.47E-10	25.18691589	8	27	Unigene70459_All,Unigene117581_All,Unigene74972_All,Unigene117583_All,CL7167.Contig6_All,CL7167.Contig7_All,CL6075.Contig1_All,Unigene117582_All,	1.41E-07
Biological process	protein heterotetramerization	GO:0051290	8	1.23E-09	23.44988721	8	29	Unigene36371_All,Unigene130691_All,Unigene124061_All,Unigene136644_All,CL782.Contig1_All,Unigene18544_All,Unigene141511_All,Unigene129769_All,	2.38E-07
Biological process	asparagine metabolic process	GO:0006528	10	3.09E-09	16.63157761	9	46	Unigene60981_All,Unigene71512_All,Unigene138962_All,Unigene138964_All,Unigene97099_All,Unigene114246_All,Unigene99442_All,Unigene52034_All,Unigene74730_All,	5.39E-07
Biological process	protein heterooligomerization	GO:0051291	7	3.80E-09	20.60747664	8	33	Unigene36371_All,Unigene130691_All,Unigene124061_All,Unigene136644_All,CL782.Contig1_All,Unigene18544_All,Unigene141511_All,Unigene129769_All,	6.03E-07
Biological process	nicotianamine metabolic process	GO:0030417	8	4.59E-09	60.71845794	5	7	Unigene116394_All,CL4395.Contig1_All,CL4395.Contig2_All,Unigene103529_All,Unigene53196_All,	6.67E-07
Biological process	nicotianamine biosynthetic process	GO:0030418	9	4.59E-09	60.71845794	5	7	Unigene116394_All,CL4395.Contig1_All,CL4395.Contig2_All,Unigene103529_All,Unigene53196_All,	6.67E-07
Biological process	tricarboxylic acid biosynthetic process	GO:0072351	8	4.59E-09	60.71845794	5	7	Unigene116394_All,CL4395.Contig1_All,CL4395.Contig2_All,Unigene103529_All,Unigene53196_All,	6.67E-07
Biological process	regulation of macromolecule biosynthetic process	GO:0010556	6	1.24E-08	1.667827679	125	6371	CL1546.Contig8_All,Unigene2263_All,CL11655.Contig1_All,CL6107.Contig3_All,Unigene73218_All,Unigene105680_All,Unigene104962_All,Unigene48735_All,Unigene62101_All,Unigene51646_All,Unigene79786_All,Unigene23931_All,CL8144.Contig1_All,CL12194.Contig1_All,CL12185.Contig1_All,Unigene56257_All,CL6645.Contig1_All,Unigene4038_All,CL9659.Contig1_All,Unigene105466_All,CL9659.Contig3_All,Unigene137570_All,Un…	1.45E-06
Biological process	pentose metabolic process	GO:0019321	6	1.73E-08	6.439836449	15	198	Unigene84229_All,Unigene97141_All,CL15126.Contig7_All,Unigene55772_All,CL15126.Contig3_All,Unigene29215_All,Unigene9303_All,Unigene173814_All,Unigene5237_All,CL16389.Contig4_All,Unigene53560_All,CL9141.Contig1_All,Unigene123992_All,CL4990.Contig1_All,Unigene83869_All,	1.89E-06
Biological process	DNA catabolic process	GO:0006308	8	1.99E-08	9.740252629	11	96	Unigene46777_All,Unigene123090_All,CL10700.Contig2_All,Unigene14336_All,Unigene38128_All,Unigene18110_All,Unigene25685_All,Unigene76380_All,Unigene99906_All,Unigene26596_All,Unigene116305_All,	2.05E-06
Biological process	regulation of cellular macromolecule biosynthetic process	GO:2000112	7	2.12E-08	1.656304887	124	6364	CL1546.Contig8_All,Unigene2263_All,CL11655.Contig1_All,CL6107.Contig3_All,Unigene73218_All,Unigene105680_All,Unigene104962_All,Unigene48735_All,Unigene62101_All,Unigene51646_All,Unigene79786_All,Unigene23931_All,CL8144.Contig1_All,CL12194.Contig1_All,CL12185.Contig1_All,Unigene56257_All,CL6645.Contig1_All,Unigene4038_All,CL9659.Contig1_All,Unigene105466_All,CL9659.Contig3_All,Unigene137570_All,Un…	2.06E-06
Biological process	regulation of transcription, DNA-templated	GO:0006355	10	2.26E-08	1.694517547	115	5769	CL1546.Contig8_All,Unigene2263_All,CL11655.Contig1_All,CL6107.Contig3_All,Unigene73218_All,Unigene105680_All,Unigene104962_All,Unigene48735_All,Unigene62101_All,Unigene79786_All,Unigene23931_All,CL8144.Contig1_All,CL12194.Contig1_All,CL12185.Contig1_All,Unigene56257_All,CL6645.Contig1_All,Unigene4038_All,Unigene105466_All,Unigene137570_All,Unigene67402_All,Unigene119923_All,Unigene99409_All,Unige…	2.08E-06
Biological process	regulation of RNA biosynthetic process	GO:2001141	8	2.29E-08	1.69422387	115	5770	CL1546.Contig8_All,Unigene2263_All,CL11655.Contig1_All,CL6107.Contig3_All,Unigene73218_All,Unigene105680_All,Unigene104962_All,Unigene48735_All,Unigene62101_All,Unigene79786_All,Unigene23931_All,CL8144.Contig1_All,CL12194.Contig1_All,CL12185.Contig1_All,Unigene56257_All,CL6645.Contig1_All,Unigene4038_All,Unigene105466_All,Unigene137570_All,Unigene67402_All,Unigene119923_All,Unigene99409_All,Unige…	1.99E-06
Biological process	regulation of nucleic acid-templated transcription	GO:1903506	9	2.29E-08	1.69422387	115	5770	CL1546.Contig8_All,Unigene2263_All,CL11655.Contig1_All,CL6107.Contig3_All,Unigene73218_All,Unigene105680_All,Unigene104962_All,Unigene48735_All,Unigene62101_All,Unigene79786_All,Unigene23931_All,CL8144.Contig1_All,CL12194.Contig1_All,CL12185.Contig1_All,Unigene56257_All,CL6645.Contig1_All,Unigene4038_All,Unigene105466_All,Unigene137570_All,Unigene67402_All,Unigene119923_All,Unigene99409_All,Unige…	1.99E-06
Biological process	regulation of cellular biosynthetic process	GO:0031326	6	2.99E-08	1.630318799	128	6674	Unigene16313_All,CL1546.Contig8_All,Unigene2263_All,CL11655.Contig1_All,CL6107.Contig3_All,Unigene73218_All,Unigene105680_All,Unigene104962_All,Unigene48735_All,Unigene62101_All,Unigene51646_All,Unigene79786_All,Unigene23931_All,CL8144.Contig1_All,CL12194.Contig1_All,Unigene88488_All,CL12185.Contig1_All,Unigene56257_All,CL6645.Contig1_All,Unigene4038_All,CL9659.Contig1_All,Unigene105466_All,CL965…	2.37E-06
Biological process	regulation of biosynthetic process	GO:0009889	5	3.14E-08	1.628854441	128	6680	Unigene16313_All,CL1546.Contig8_All,Unigene2263_All,CL11655.Contig1_All,CL6107.Contig3_All,Unigene73218_All,Unigene105680_All,Unigene104962_All,Unigene48735_All,Unigene62101_All,Unigene51646_All,Unigene79786_All,Unigene23931_All,CL8144.Contig1_All,CL12194.Contig1_All,Unigene88488_All,CL12185.Contig1_All,Unigene56257_All,CL6645.Contig1_All,Unigene4038_All,CL9659.Contig1_All,Unigene105466_All,CL965…	2.38E-06
Biological process	aromatic compound catabolic process	GO:0019439	5	3.29E-08	2.852013309	36	1073	Unigene81484_All,Unigene46777_All,Unigene70459_All,Unigene80764_All,Unigene107613_All,Unigene49601_All,Unigene123090_All,CL10700.Contig2_All,CL1815.Contig2_All,Unigene60100_All,Unigene14336_All,Unigene117581_All,Unigene74972_All,Unigene117583_All,Unigene48777_All,CL7167.Contig6_All,Unigene38128_All,Unigene59231_All,Unigene88484_All,Unigene31337_All,CL7167.Contig7_All,Unigene77210_All,Unigene18110…	2.39E-06
Biological process	asparagine biosynthetic process	GO:0006529	11	4.33E-08	15.45560748	8	44	Unigene71512_All,Unigene138962_All,Unigene138964_All,Unigene97099_All,Unigene114246_All,Unigene99442_All,Unigene52034_All,Unigene74730_All,	3.02E-06
Biological process	hormone catabolic process	GO:0042447	6	5.21E-08	15.11214953	8	45	Unigene70459_All,Unigene117581_All,Unigene74972_All,Unigene117583_All,CL7167.Contig6_All,CL7167.Contig7_All,CL6075.Contig1_All,Unigene117582_All,	3.50E-06
Biological process	organic cyclic compound catabolic process	GO:1901361	5	9.80E-08	2.727460143	36	1122	Unigene81484_All,Unigene46777_All,Unigene70459_All,Unigene80764_All,Unigene107613_All,Unigene49601_All,Unigene123090_All,CL10700.Contig2_All,CL1815.Contig2_All,Unigene60100_All,Unigene14336_All,Unigene117581_All,Unigene74972_All,Unigene117583_All,Unigene48777_All,CL7167.Contig6_All,Unigene38128_All,Unigene59231_All,Unigene88484_All,Unigene31337_All,CL7167.Contig7_All,Unigene77210_All,Unigene18110…	6.33E-06
Biological process	toxin metabolic process	GO:0009404	4	1.18E-07	9.445093458	10	90	Unigene16313_All,Unigene88488_All,Unigene70459_All,Unigene117581_All,Unigene74972_All,Unigene117583_All,CL7167.Contig6_All,CL7167.Contig7_All,CL6075.Contig1_All,Unigene117582_All,	7.36E-06
Biological process	regulation of RNA metabolic process	GO:0051252	7	1.27E-07	1.626774125	118	6166	CL1546.Contig8_All,Unigene2263_All,CL11655.Contig1_All,CL6107.Contig3_All,Unigene73218_All,Unigene105680_All,Unigene104962_All,Unigene48735_All,Unigene62101_All,Unigene79786_All,Unigene23931_All,CL8144.Contig1_All,CL12194.Contig1_All,CL12185.Contig1_All,Unigene56257_All,CL6645.Contig1_All,Unigene4038_All,Unigene105466_All,Unigene137570_All,Unigene67402_All,Unigene119923_All,Unigene99409_All,Unige…	7.63E-06
Biological process	monocarboxylic acid catabolic process	GO:0072329	8	2.83E-07	5.204439252	15	245	Unigene81484_All,Unigene60981_All,Unigene70459_All,Unigene61536_All,CL3689.Contig1_All,Unigene67312_All,Unigene117581_All,Unigene74972_All,Unigene117583_All,CL7167.Contig6_All,CL7167.Contig7_All,Unigene64477_All,Unigene89270_All,CL6075.Contig1_All,Unigene117582_All,	1.65E-05
Biological process	regulation of nucleobase-containing compound metabolic process	GO:0019219	6	3.64E-07	1.585929872	120	6432	CL1546.Contig8_All,Unigene2263_All,CL11655.Contig1_All,CL6107.Contig3_All,Unigene73218_All,Unigene105680_All,Unigene104962_All,Unigene48735_All,Unigene62101_All,Unigene79786_All,Unigene23931_All,CL8144.Contig1_All,CL12194.Contig1_All,CL12185.Contig1_All,Unigene56257_All,CL6645.Contig1_All,Unigene4038_All,Unigene105466_All,Unigene137570_All,Unigene67402_All,Unigene119923_All,Unigene99409_All,Unige…	2.05E-05
Biological process	cation transport	GO:0006812	6	4.14E-07	2.392065536	41	1457	CL15548.Contig3_All,Unigene149243_All,CL7135.Contig5_All,Unigene102380_All,Unigene70249_All,Unigene1917_All,Unigene106033_All,Unigene43489_All,Unigene41671_All,Unigene25456_All,Unigene84261_All,Unigene72358_All,CL5842.Contig2_All,Unigene118376_All,Unigene119886_All,Unigene111203_All,Unigene31337_All,Unigene113167_All,Unigene18090_All,Unigene39361_All,Unigene74363_All,Unigene85196_All,Unigene82766…	2.25E-05
Biological process	response to xenobiotic stimulus	GO:0009410	4	4.64E-07	11.52621575	8	59	Unigene70459_All,Unigene117581_All,Unigene74972_All,Unigene117583_All,CL7167.Contig6_All,CL7167.Contig7_All,CL6075.Contig1_All,Unigene117582_All,	2.45E-05
Biological process	benzene-containing compound metabolic process	GO:0042537	5	5.78E-07	5.289252336	14	225	Unigene16313_All,Unigene81484_All,Unigene88488_All,Unigene70459_All,Unigene107613_All,Unigene117581_All,Unigene74972_All,Unigene117583_All,CL7167.Contig6_All,CL7167.Contig7_All,Unigene64477_All,CL6075.Contig1_All,Unigene125416_All,Unigene117582_All,	2.97E-05
Biological process	hydrogen peroxide metabolic process	GO:0042743	6	5.83E-07	3.181356329	25	668	Unigene16313_All,Unigene88488_All,Unigene1919_All,Unigene733_All,Unigene731_All,Unigene130705_All,Unigene131408_All,Unigene76771_All,Unigene17171_All,CL7750.Contig3_All,Unigene42129_All,CL1126.Contig2_All,CL13017.Contig2_All,Unigene113210_All,Unigene10719_All,Unigene179746_All,Unigene4028_All,Unigene732_All,CL15198.Contig5_All,Unigene174614_All,Unigene57676_All,CL15701.Contig1_All,CL13017.Contig5…	2.90E-05
Biological process	cofactor catabolic process	GO:0051187	5	7.15E-07	2.984600403	27	769	Unigene1919_All,Unigene80764_All,Unigene733_All,Unigene731_All,Unigene130705_All,Unigene131408_All,Unigene76771_All,Unigene49601_All,Unigene17171_All,CL7750.Contig3_All,Unigene42129_All,CL1126.Contig2_All,CL13017.Contig2_All,Unigene113210_All,Unigene10719_All,Unigene179746_All,Unigene4028_All,Unigene732_All,Unigene35064_All,Unigene49602_All,CL15198.Contig5_All,Unigene174614_All,Unigene57676_All,C…	3.46E-05
Biological process	glutamine family amino acid metabolic process	GO:0009064	9	7.55E-07	3.228069916	24	632	CL15239.Contig1_All,Unigene60981_All,CL11253.Contig1_All,Unigene71512_All,Unigene14968_All,Unigene138962_All,Unigene67312_All,Unigene138964_All,Unigene103849_All,Unigene6418_All,Unigene97099_All,Unigene114246_All,Unigene99442_All,Unigene105262_All,CL5906.Contig2_All,Unigene52034_All,Unigene181420_All,Unigene80982_All,Unigene59790_All,Unigene160939_All,CL3544.Contig1_All,CL9091.Contig1_All,Unigene…	3.56E-05
Biological process	transcription, DNA-templated	GO:0006351	10	8.22E-07	1.543315925	125	6885	CL1546.Contig8_All,Unigene2263_All,CL11655.Contig1_All,CL6107.Contig3_All,Unigene73218_All,Unigene105680_All,Unigene104962_All,Unigene48735_All,CL14022.Contig7_All,Unigene62101_All,Unigene79786_All,Unigene23931_All,CL8144.Contig1_All,CL12194.Contig1_All,CL12185.Contig1_All,Unigene56257_All,CL6645.Contig1_All,Unigene4038_All,Unigene105466_All,Unigene137570_All,Unigene67402_All,Unigene119923_All,Un…	3.77E-05
Biological process	nucleic acid-templated transcription	GO:0097659	9	8.28E-07	1.543091801	125	6886	CL1546.Contig8_All,Unigene2263_All,CL11655.Contig1_All,CL6107.Contig3_All,Unigene73218_All,Unigene105680_All,Unigene104962_All,Unigene48735_All,CL14022.Contig7_All,Unigene62101_All,Unigene79786_All,Unigene23931_All,CL8144.Contig1_All,CL12194.Contig1_All,CL12185.Contig1_All,Unigene56257_All,CL6645.Contig1_All,Unigene4038_All,Unigene105466_All,Unigene137570_All,Unigene67402_All,Unigene119923_All,Un…	3.70E-05
Biological process	nitrile metabolic process	GO:0050898	5	8.74E-07	26.56432535	5	16	Unigene26309_All,Unigene37816_All,Unigene141944_All,Unigene115226_All,CL15440.Contig4_All,	3.81E-05
Biological process	nitrile biosynthetic process	GO:0080028	6	8.74E-07	26.56432535	5	16	Unigene26309_All,Unigene37816_All,Unigene141944_All,Unigene115226_All,CL15440.Contig4_All,	3.81E-05
Biological process	RNA biosynthetic process	GO:0032774	8	8.85E-07	1.541077613	125	6895	CL1546.Contig8_All,Unigene2263_All,CL11655.Contig1_All,CL6107.Contig3_All,Unigene73218_All,Unigene105680_All,Unigene104962_All,Unigene48735_All,CL14022.Contig7_All,Unigene62101_All,Unigene79786_All,Unigene23931_All,CL8144.Contig1_All,CL12194.Contig1_All,CL12185.Contig1_All,Unigene56257_All,CL6645.Contig1_All,Unigene4038_All,Unigene105466_All,Unigene137570_All,Unigene67402_All,Unigene119923_All,Un…	3.68E-05
Biological process	response to water deprivation	GO:0009414	6	9.84E-07	3.387913958	22	552	Unigene36371_All,Unigene119680_All,Unigene35797_All,Unigene41290_All,Unigene76771_All,Unigene60923_All,Unigene31056_All,Unigene130691_All,Unigene19393_All,Unigene124061_All,Unigene136644_All,CL782.Contig1_All,Unigene18544_All,Unigene141511_All,Unigene176940_All,CL2408.Contig1_All,Unigene129769_All,CL3544.Contig1_All,Unigene64858_All,Unigene107646_All,CL9091.Contig1_All,CL782.Contig2_All,	3.99E-05
Biological process	catabolic process	GO:0009056	3	1.08E-06	1.507514917	134	7556	CL2744.Contig2_All,Unigene81484_All,Unigene131732_All,Unigene46777_All,Unigene86638_All,Unigene62982_All,Unigene60981_All,Unigene70459_All,Unigene1919_All,Unigene80764_All,Unigene112795_All,Unigene733_All,CL7639.Contig2_All,Unigene41290_All,CL9004.Contig8_All,Unigene15183_All,Unigene118358_All,Unigene23588_All,Unigene64546_All,Unigene61536_All,Unigene107613_All,Unigene96767_All,Unigene101047_All,…	4.30E-05
Biological process	protein homotetramerization	GO:0051289	8	1.26E-06	10.14995118	8	67	Unigene36371_All,Unigene130691_All,Unigene124061_All,Unigene136644_All,CL782.Contig1_All,Unigene18544_All,Unigene141511_All,Unigene129769_All,	4.87E-05
Biological process	regulation of cellular metabolic process	GO:0031323	5	1.41E-06	1.471040334	145	8379	Unigene16313_All,CL1546.Contig8_All,Unigene2263_All,CL11655.Contig1_All,CL6107.Contig3_All,Unigene73218_All,Unigene105680_All,Unigene104962_All,Unigene48735_All,Unigene62101_All,Unigene51646_All,Unigene79786_All,Unigene23931_All,CL8144.Contig1_All,CL12194.Contig1_All,Unigene88488_All,CL12185.Contig1_All,Unigene56257_All,CL6645.Contig1_All,Unigene4038_All,CL9659.Contig1_All,Unigene105466_All,CL371…	5.35E-05
Biological process	reactive oxygen species metabolic process	GO:0072593	4	1.79E-06	2.911926046	26	759	Unigene16313_All,Unigene88488_All,Unigene1919_All,Unigene733_All,Unigene731_All,Unigene130705_All,Unigene131408_All,Unigene76771_All,Unigene67312_All,Unigene17171_All,CL7750.Contig3_All,Unigene42129_All,CL1126.Contig2_All,CL13017.Contig2_All,Unigene113210_All,Unigene10719_All,Unigene179746_All,Unigene4028_All,Unigene732_All,CL15198.Contig5_All,Unigene174614_All,Unigene57676_All,CL15701.Contig1_Al…	6.64E-05
Biological process	response to water	GO:0009415	5	1.81E-06	3.263749572	22	573	Unigene36371_All,Unigene119680_All,Unigene35797_All,Unigene41290_All,Unigene76771_All,Unigene60923_All,Unigene31056_All,Unigene130691_All,Unigene19393_All,Unigene124061_All,Unigene136644_All,CL782.Contig1_All,Unigene18544_All,Unigene141511_All,Unigene176940_All,CL2408.Contig1_All,Unigene129769_All,CL3544.Contig1_All,Unigene64858_All,Unigene107646_All,CL9091.Contig1_All,CL782.Contig2_All,	6.56E-05
Biological process	carbohydrate metabolic process	GO:0005975	4	1.83E-06	1.583500174	107	5744	CL8438.Contig4_All,CL997.Contig24_All,Unigene89100_All,Unigene71481_All,CL13656.Contig1_All,Unigene161313_All,Unigene88031_All,CL7851.Contig21_All,Unigene7606_All,Unigene112795_All,Unigene30562_All,CL4392.Contig2_All,CL6930.Contig3_All,Unigene84229_All,Unigene25231_All,Unigene24937_All,Unigene59312_All,CL3590.Contig2_All,CL833.Contig7_All,Unigene109704_All,Unigene106719_All,Unigene23588_All,Unige…	6.50E-05
Biological process	response to heat	GO:0009408	5	2.66E-06	3.088679851	23	633	Unigene103823_All,Unigene104962_All,CL14059.Contig3_All,Unigene114679_All,Unigene26496_All,Unigene33407_All,CL10529.Contig1_All,Unigene131700_All,Unigene67312_All,Unigene28322_All,CL4088.Contig3_All,CL14746.Contig1_All,Unigene59048_All,Unigene97554_All,Unigene2772_All,Unigene76627_All,Unigene97547_All,Unigene120422_All,CL10529.Contig2_All,CL3544.Contig1_All,CL5611.Contig1_All,Unigene130925_All,CL…	9.28E-05
Biological process	hydrogen peroxide catabolic process	GO:0042744	7	3.03E-06	3.064473896	23	638	Unigene1919_All,Unigene733_All,Unigene731_All,Unigene130705_All,Unigene131408_All,Unigene76771_All,Unigene17171_All,CL7750.Contig3_All,Unigene42129_All,CL1126.Contig2_All,CL13017.Contig2_All,Unigene113210_All,Unigene10719_All,Unigene179746_All,Unigene4028_All,Unigene732_All,CL15198.Contig5_All,Unigene174614_All,Unigene57676_All,CL15701.Contig1_All,CL13017.Contig5_All,CL6167.Contig5_All,Unigene729…	1.04E-04
Biological process	metal ion transport	GO:0030001	7	3.34E-06	2.491013659	32	1092	CL15548.Contig3_All,Unigene149243_All,Unigene102380_All,Unigene70249_All,Unigene1917_All,Unigene43489_All,Unigene41671_All,Unigene25456_All,Unigene72358_All,CL5842.Contig2_All,Unigene118376_All,Unigene119886_All,Unigene111203_All,Unigene31337_All,Unigene113167_All,Unigene18090_All,Unigene39361_All,Unigene85196_All,Unigene82766_All,CL15548.Contig2_All,Unigene70248_All,CL10247.Contig3_All,CL15548.C…	1.12E-04
Biological process	regulation of nitrogen compound metabolic process	GO:0051171	5	3.36E-06	1.474916834	134	7723	Unigene16313_All,CL1546.Contig8_All,Unigene2263_All,CL11655.Contig1_All,CL6107.Contig3_All,Unigene73218_All,Unigene105680_All,Unigene104962_All,Unigene48735_All,Unigene62101_All,Unigene51646_All,Unigene79786_All,Unigene23931_All,CL8144.Contig1_All,CL12194.Contig1_All,Unigene88488_All,CL12185.Contig1_All,Unigene56257_All,CL6645.Contig1_All,Unigene4038_All,CL9659.Contig1_All,Unigene105466_All,CL965…	1.11E-04
Biological process	secondary metabolic process	GO:0019748	3	3.82E-06	3.465903393	19	466	Unigene16313_All,Unigene88488_All,Unigene70459_All,Unigene26309_All,Unigene37816_All,CL3719.Contig2_All,Unigene141944_All,Unigene139674_All,Unigene117581_All,Unigene74972_All,Unigene117583_All,CL7167.Contig6_All,Unigene59231_All,Unigene57708_All,CL7167.Contig7_All,Unigene151315_All,CL5611.Contig1_All,CL6075.Contig1_All,Unigene117582_All,	1.24E-04
Biological process	protein tetramerization	GO:0051262	7	4.44E-06	8.608186443	8	79	Unigene36371_All,Unigene130691_All,Unigene124061_All,Unigene136644_All,CL782.Contig1_All,Unigene18544_All,Unigene141511_All,Unigene129769_All,	1.41E-04
Biological process	regulation of DNA-templated transcription in response to stress	GO:0043620	11	4.88E-06	8.500584112	8	80	Unigene104962_All,CL10529.Contig1_All,Unigene50065_All,CL4088.Contig3_All,Unigene76627_All,Unigene120422_All,CL10529.Contig2_All,Unigene130925_All,	1.52E-04
Biological process	tricarboxylic acid metabolic process	GO:0072350	7	4.88E-06	8.500584112	8	80	CL2240.Contig2_All,Unigene116394_All,CL2240.Contig4_All,CL4395.Contig1_All,Unigene89564_All,CL4395.Contig2_All,Unigene103529_All,Unigene53196_All,	1.52E-04
Biological process	cellular nitrogen compound catabolic process	GO:0044270	5	5.01E-06	2.630014974	28	905	Unigene46777_All,Unigene80764_All,Unigene107613_All,Unigene49601_All,Unigene123090_All,CL10700.Contig2_All,CL1815.Contig2_All,Unigene60100_All,Unigene14336_All,Unigene53137_All,Unigene48777_All,Unigene38128_All,Unigene31337_All,Unigene90320_All,Unigene77210_All,Unigene18110_All,Unigene25685_All,Unigene72477_All,Unigene76380_All,Unigene99906_All,Unigene26596_All,Unigene90543_All,Unigene35064_All,U…	1.51E-04
Biological process	carboxylic acid catabolic process	GO:0046395	7	5.05E-06	2.814762951	25	755	Unigene81484_All,Unigene60981_All,Unigene70459_All,Unigene15183_All,Unigene61536_All,Unigene107613_All,CL3689.Contig1_All,Unigene67312_All,Unigene117581_All,Unigene74972_All,Unigene117583_All,CL7167.Contig6_All,Unigene88484_All,Unigene84048_All,CL7167.Contig7_All,Unigene173365_All,Unigene64477_All,CL3080.Contig2_All,Unigene89270_All,CL3544.Contig1_All,CL1670.Contig1_All,CL9091.Contig1_All,CL6075.…	1.49E-04
Biological process	organic acid catabolic process	GO:0016054	5	5.05E-06	2.814762951	25	755	Unigene81484_All,Unigene60981_All,Unigene70459_All,Unigene15183_All,Unigene61536_All,Unigene107613_All,CL3689.Contig1_All,Unigene67312_All,Unigene117581_All,Unigene74972_All,Unigene117583_All,CL7167.Contig6_All,Unigene88484_All,Unigene84048_All,CL7167.Contig7_All,Unigene173365_All,Unigene64477_All,CL3080.Contig2_All,Unigene89270_All,CL3544.Contig1_All,CL1670.Contig1_All,CL9091.Contig1_All,CL6075.…	1.49E-04
Biological process	cellular response to heat	GO:0034605	6	6.05E-06	4.327570093	14	275	Unigene103823_All,Unigene104962_All,Unigene26496_All,Unigene33407_All,CL10529.Contig1_All,Unigene131700_All,Unigene28322_All,CL4088.Contig3_All,CL14746.Contig1_All,Unigene2772_All,Unigene76627_All,Unigene120422_All,CL10529.Contig2_All,Unigene130925_All,	1.73E-04
Biological process	ion transport	GO:0006811	5	6.32E-06	1.896682053	55	2465	Unigene14348_All,CL15548.Contig3_All,Unigene149243_All,CL7135.Contig5_All,Unigene102380_All,Unigene69270_All,Unigene70249_All,Unigene1917_All,Unigene106033_All,Unigene43489_All,Unigene41671_All,CL16493.Contig1_All,CL6575.Contig6_All,Unigene25456_All,Unigene84261_All,CL13609.Contig1_All,Unigene72358_All,CL5842.Contig2_All,Unigene118376_All,Unigene79902_All,Unigene119886_All,Unigene110568_All,Unige…	1.78E-04
Biological process	cellular catabolic process	GO:0044248	4	1.08E-05	1.523865916	106	5913	Unigene81484_All,Unigene131732_All,Unigene46777_All,Unigene86638_All,Unigene60981_All,Unigene70459_All,Unigene1919_All,Unigene80764_All,Unigene733_All,CL7639.Contig2_All,Unigene41290_All,Unigene15183_All,Unigene118358_All,Unigene64546_All,Unigene61536_All,Unigene107613_All,Unigene731_All,Unigene130705_All,Unigene131408_All,CL3689.Contig1_All,Unigene100768_All,Unigene76771_All,Unigene49601_All,Uni…	2.94E-04
Biological process	response to abiotic stimulus	GO:0009628	3	1.23E-05	1.645543114	79	4081	Unigene16313_All,Unigene103823_All,CL15548.Contig3_All,Unigene104962_All,Unigene36371_All,Unigene119680_All,Unigene35797_All,CL14059.Contig3_All,Unigene88488_All,CL12185.Contig1_All,Unigene92241_All,Unigene56257_All,Unigene114679_All,Unigene41290_All,CL9509.Contig4_All,Unigene137570_All,Unigene26496_All,Unigene33407_All,CL10529.Contig1_All,Unigene32998_All,Unigene76771_All,Unigene131700_All,Unige…	3.31E-04
Biological process	antibiotic catabolic process	GO:0017001	6	1.34E-05	2.793049065	23	700	Unigene1919_All,Unigene733_All,Unigene731_All,Unigene130705_All,Unigene131408_All,Unigene76771_All,Unigene17171_All,CL7750.Contig3_All,Unigene42129_All,CL1126.Contig2_All,CL13017.Contig2_All,Unigene113210_All,Unigene10719_All,Unigene179746_All,Unigene4028_All,Unigene732_All,CL15198.Contig5_All,Unigene174614_All,Unigene57676_All,CL15701.Contig1_All,CL13017.Contig5_All,CL6167.Contig5_All,Unigene729…	3.55E-04
Biological process	regulation of primary metabolic process	GO:0080090	5	1.36E-05	1.43620133	133	7872	CL1546.Contig8_All,Unigene2263_All,CL11655.Contig1_All,CL6107.Contig3_All,Unigene73218_All,Unigene105680_All,Unigene104962_All,Unigene48735_All,Unigene62101_All,Unigene51646_All,Unigene79786_All,Unigene23931_All,CL8144.Contig1_All,CL12194.Contig1_All,CL12185.Contig1_All,Unigene56257_All,CL6645.Contig1_All,Unigene4038_All,CL9659.Contig1_All,Unigene105466_All,CL9659.Contig3_All,Unigene137570_All,Un…	3.54E-04
Biological process	auxin metabolic process	GO:0009850	6	1.62E-05	7.23453967	8	94	Unigene70459_All,Unigene117581_All,Unigene74972_All,Unigene117583_All,CL7167.Contig6_All,CL7167.Contig7_All,CL6075.Contig1_All,Unigene117582_All,	3.99E-04
Biological process	protein homooligomerization	GO:0051260	7	1.89E-05	7.083820093	8	96	Unigene36371_All,Unigene130691_All,Unigene124061_All,Unigene136644_All,CL782.Contig1_All,Unigene18544_All,Unigene141511_All,Unigene129769_All,	4.59E-04
Biological process	response to chemical	GO:0042221	3	2.19E-05	1.523457326	99	5524	Unigene16313_All,CL4848.Contig5_All,Unigene73218_All,Unigene48735_All,CL8249.Contig4_All,Unigene36371_All,Unigene119680_All,Unigene35797_All,Unigene88488_All,Unigene70459_All,Unigene92241_All,Unigene58770_All,CL2240.Contig2_All,CL1369.Contig3_All,CL2312.Contig1_All,CL7983.Contig1_All,Unigene41290_All,Unigene144093_All,Unigene137570_All,Unigene70846_All,Unigene62603_All,CL2240.Contig4_All,CL7716.C…	5.23E-04
Biological process	antibiotic metabolic process	GO:0016999	5	2.28E-05	2.465260698	27	931	Unigene16313_All,Unigene88488_All,CL2240.Contig2_All,Unigene1919_All,Unigene733_All,CL2240.Contig4_All,Unigene731_All,Unigene130705_All,Unigene131408_All,Unigene76771_All,Unigene17171_All,CL7750.Contig3_All,Unigene42129_All,CL1126.Contig2_All,CL13017.Contig2_All,Unigene113210_All,Unigene10719_All,Unigene179746_All,Unigene4028_All,Unigene732_All,CL15198.Contig5_All,Unigene174614_All,Unigene57676_A…	5.38E-04
Biological process	detection of visible light	GO:0009584	7	2.49E-05	14.16764019	5	30	CL12185.Contig1_All,Unigene56257_All,CL12185.Contig2_All,CL9270.Contig1_All,Unigene3464_All,	5.79E-04
Biological process	fatty acid beta-oxidation	GO:0006635	10	2.53E-05	4.746519047	11	197	Unigene70459_All,Unigene61536_All,CL3689.Contig1_All,Unigene117581_All,Unigene74972_All,Unigene117583_All,CL7167.Contig6_All,CL7167.Contig7_All,Unigene89270_All,CL6075.Contig1_All,Unigene117582_All,	5.82E-04
Biological process	fatty acid catabolic process	GO:0009062	9	2.78E-05	4.698815338	11	199	Unigene70459_All,Unigene61536_All,CL3689.Contig1_All,Unigene117581_All,Unigene74972_All,Unigene117583_All,CL7167.Contig6_All,CL7167.Contig7_All,Unigene89270_All,CL6075.Contig1_All,Unigene117582_All,	6.30E-04
Biological process	fatty acid oxidation	GO:0019395	9	2.78E-05	4.698815338	11	199	Unigene70459_All,Unigene61536_All,CL3689.Contig1_All,Unigene117581_All,Unigene74972_All,Unigene117583_All,CL7167.Contig6_All,CL7167.Contig7_All,Unigene89270_All,CL6075.Contig1_All,Unigene117582_All,	6.30E-04
Biological process	regulation of gene expression	GO:0010468	6	2.86E-05	1.425487706	128	7633	CL1546.Contig8_All,Unigene2263_All,CL11655.Contig1_All,CL6107.Contig3_All,Unigene73218_All,Unigene105680_All,Unigene104962_All,Unigene48735_All,Unigene62101_All,Unigene51646_All,Unigene79786_All,Unigene23931_All,CL8144.Contig1_All,CL12194.Contig1_All,CL12185.Contig1_All,Unigene56257_All,Unigene114679_All,CL6645.Contig1_All,Unigene4038_All,CL9659.Contig1_All,Unigene105466_All,CL9659.Contig3_All,Un…	6.31E-04
Biological process	regulation of transcription from RNA polymerase II promoter in response to stress	GO:0043618	12	3.02E-05	7.933878505	7	75	Unigene104962_All,CL10529.Contig1_All,CL4088.Contig3_All,Unigene76627_All,Unigene120422_All,CL10529.Contig2_All,Unigene130925_All,	6.58E-04
Biological process	positive regulation of transcription from RNA polymerase II promoter in response to stress	GO:0036003	13	3.02E-05	7.933878505	7	75	Unigene104962_All,CL10529.Contig1_All,CL4088.Contig3_All,Unigene76627_All,Unigene120422_All,CL10529.Contig2_All,Unigene130925_All,	6.58E-04
Biological process	positive regulation of transcription from RNA polymerase II promoter in response to heat stress	GO:0061408	14	3.02E-05	7.933878505	7	75	Unigene104962_All,CL10529.Contig1_All,CL4088.Contig3_All,Unigene76627_All,Unigene120422_All,CL10529.Contig2_All,Unigene130925_All,	6.58E-04
Biological process	response to inorganic substance	GO:0010035	4	3.04E-05	2.085687083	37	1508	Unigene36371_All,Unigene119680_All,Unigene35797_All,CL2240.Contig2_All,Unigene41290_All,CL2240.Contig4_All,CL7716.Contig3_All,Unigene76771_All,Unigene60923_All,Unigene115226_All,Unigene50065_All,Unigene31056_All,CL502.Contig6_All,Unigene130691_All,Unigene19393_All,Unigene88841_All,Unigene139068_All,Unigene124061_All,Unigene136644_All,CL782.Contig1_All,Unigene18544_All,Unigene141511_All,Unigene176…	6.40E-04
Biological process	lipid oxidation	GO:0034440	7	3.19E-05	4.629030952	11	202	Unigene70459_All,Unigene61536_All,CL3689.Contig1_All,Unigene117581_All,Unigene74972_All,Unigene117583_All,CL7167.Contig6_All,CL7167.Contig7_All,Unigene89270_All,CL6075.Contig1_All,Unigene117582_All,	6.63E-04
Biological process	nucleobase-containing compound biosynthetic process	GO:0034654	6	4.19E-05	1.38532404	141	8652	CL1546.Contig8_All,Unigene2263_All,CL11655.Contig1_All,CL6107.Contig3_All,Unigene73218_All,Unigene105680_All,Unigene104962_All,Unigene48735_All,CL14022.Contig7_All,Unigene62101_All,Unigene79786_All,Unigene23931_All,CL8144.Contig1_All,Unigene47686_All,CL12194.Contig1_All,CL12185.Contig1_All,Unigene66373_All,Unigene21973_All,Unigene56257_All,CL6645.Contig1_All,Unigene4038_All,Unigene105466_All,Unig…	8.61E-04
Biological process	cellular amino acid biosynthetic process	GO:0008652	8	5.90E-05	2.288618799	28	1040	CL15239.Contig1_All,Unigene144001_All,Unigene82325_All,Unigene71512_All,Unigene138962_All,CL5802.Contig6_All,CL3557.Contig1_All,Unigene101744_All,Unigene138964_All,Unigene103849_All,Unigene6418_All,Unigene97099_All,Unigene114246_All,Unigene68905_All,Unigene99442_All,Unigene61514_All,Unigene105262_All,Unigene52034_All,Unigene39710_All,CL4931.Contig2_All,CL11183.Contig3_All,Unigene80982_All,Unigene…	0.001197301
Biological process	oxoacid metabolic process	GO:0043436	5	5.92E-05	1.484228972	99	5670	Unigene16313_All,CL15239.Contig1_All,Unigene163798_All,Unigene144001_All,Unigene81484_All,Unigene73590_All,Unigene88488_All,Unigene60981_All,Unigene70459_All,CL2240.Contig2_All,Unigene112795_All,CL11253.Contig1_All,Unigene116394_All,Unigene15183_All,CL2240.Contig4_All,Unigene23588_All,Unigene82325_All,Unigene52337_All,Unigene61536_All,Unigene107613_All,Unigene71512_All,CL4395.Contig1_All,CL1344.C…	0.001186923
Biological process	alpha-amino acid metabolic process	GO:1901605	8	5.98E-05	1.996428901	38	1618	CL15239.Contig1_All,Unigene81484_All,Unigene60981_All,CL11253.Contig1_All,Unigene107613_All,Unigene71512_All,Unigene14968_All,Unigene138962_All,Unigene67312_All,Unigene138964_All,Unigene103849_All,Unigene6418_All,Unigene97099_All,Unigene114246_All,Unigene68905_All,Unigene99442_All,Unigene61514_All,Unigene88484_All,Unigene105262_All,Unigene84048_All,CL5906.Contig2_All,Unigene52034_All,Unigene39710…	0.001185389
Biological process	organic acid metabolic process	GO:0006082	4	6.24E-05	1.482137772	99	5678	Unigene16313_All,CL15239.Contig1_All,Unigene163798_All,Unigene144001_All,Unigene81484_All,Unigene73590_All,Unigene88488_All,Unigene60981_All,Unigene70459_All,CL2240.Contig2_All,Unigene112795_All,CL11253.Contig1_All,Unigene116394_All,Unigene15183_All,CL2240.Contig4_All,Unigene23588_All,Unigene82325_All,Unigene52337_All,Unigene61536_All,Unigene107613_All,Unigene71512_All,CL4395.Contig1_All,CL1344.C…	0.001222802
Biological process	red, far-red light phototransduction	GO:0009585	8	8.10E-05	11.18497909	5	38	CL12185.Contig1_All,Unigene56257_All,CL12185.Contig2_All,CL9270.Contig1_All,Unigene3464_All,	0.00157105
Biological process	phototransduction	GO:0007602	7	8.10E-05	11.18497909	5	38	CL12185.Contig1_All,Unigene56257_All,CL12185.Contig2_All,CL9270.Contig1_All,Unigene3464_All,	0.00157105
Biological process	glutamine metabolic process	GO:0006541	10	8.15E-05	3.244497753	15	393	CL15239.Contig1_All,Unigene71512_All,Unigene14968_All,Unigene138962_All,Unigene138964_All,Unigene103849_All,Unigene6418_All,Unigene97099_All,Unigene114246_All,Unigene99442_All,Unigene105262_All,Unigene52034_All,Unigene181420_All,Unigene74730_All,Unigene146721_All,	0.001545662
Biological process	hyperosmotic response	GO:0006972	5	8.46E-05	6.761828271	7	88	CL15548.Contig3_All,CL15548.Contig2_All,CL15548.Contig10_All,Unigene80982_All,Unigene59790_All,CL3544.Contig1_All,CL9091.Contig1_All,	0.001586988
Biological process	aspartate family amino acid biosynthetic process	GO:0009067	10	8.78E-05	4.137452444	11	226	Unigene71512_All,Unigene138962_All,Unigene138964_All,Unigene97099_All,Unigene114246_All,Unigene68905_All,Unigene99442_All,Unigene61514_All,Unigene52034_All,CL11183.Contig3_All,Unigene74730_All,	0.001629012
Biological process	protein-tetrapyrrole linkage	GO:0017006	8	1.32E-04	10.11974299	5	42	CL12185.Contig1_All,Unigene56257_All,CL12185.Contig2_All,CL9270.Contig1_All,Unigene3464_All,	0.002401141
Biological process	organic substance catabolic process	GO:1901575	4	1.57E-04	1.415681693	109	6545	CL2744.Contig2_All,Unigene81484_All,Unigene131732_All,Unigene46777_All,Unigene86638_All,Unigene62982_All,Unigene60981_All,Unigene70459_All,Unigene80764_All,Unigene112795_All,CL7639.Contig2_All,Unigene41290_All,CL9004.Contig8_All,Unigene15183_All,Unigene23588_All,Unigene64546_All,Unigene61536_All,Unigene107613_All,Unigene96767_All,Unigene101047_All,CL3689.Contig1_All,CL9004.Contig3_All,Unigene1007…	0.002815404
Biological process	detection of light stimulus	GO:0009583	6	1.65E-04	9.659754673	5	44	CL12185.Contig1_All,Unigene56257_All,CL12185.Contig2_All,CL9270.Contig1_All,Unigene3464_All,	0.002945223
Biological process	aromatic compound biosynthetic process	GO:0019438	5	1.73E-04	1.323485671	153	9827	Unigene16313_All,CL1546.Contig8_All,Unigene2263_All,CL11655.Contig1_All,CL6107.Contig3_All,Unigene73218_All,Unigene105680_All,Unigene104962_All,Unigene48735_All,CL14022.Contig7_All,Unigene62101_All,Unigene79786_All,Unigene23931_All,CL8144.Contig1_All,Unigene47686_All,CL12194.Contig1_All,Unigene88488_All,CL12185.Contig1_All,Unigene66373_All,Unigene21973_All,Unigene56257_All,Unigene117492_All,CL664…	0.003019061
Biological process	carboxylic acid metabolic process	GO:0019752	6	1.88E-04	1.457511656	93	5424	Unigene16313_All,CL15239.Contig1_All,Unigene163798_All,Unigene144001_All,Unigene81484_All,Unigene73590_All,Unigene88488_All,Unigene60981_All,Unigene70459_All,CL2240.Contig2_All,Unigene112795_All,CL11253.Contig1_All,Unigene116394_All,Unigene15183_All,CL2240.Contig4_All,Unigene23588_All,Unigene82325_All,Unigene52337_All,Unigene61536_All,Unigene107613_All,Unigene71512_All,CL4395.Contig1_All,CL1344.C…	0.003244698
Biological process	red or far-red light signaling pathway	GO:0010017	9	2.12E-04	5.037383178	8	135	CL12185.Contig1_All,Unigene56257_All,Unigene137570_All,CL12185.Contig2_All,CL4581.Contig26_All,CL9270.Contig1_All,Unigene3464_All,Unigene97294_All,	0.003623722
Biological process	cellular response to red or far red light	GO:0071489	8	2.12E-04	5.037383178	8	135	CL12185.Contig1_All,Unigene56257_All,Unigene137570_All,CL12185.Contig2_All,CL4581.Contig26_All,CL9270.Contig1_All,Unigene3464_All,Unigene97294_All,	0.003623722
Biological process	detoxification	GO:0098754	2	2.23E-04	5.000343595	8	136	Unigene70459_All,Unigene117581_All,Unigene74972_All,Unigene117583_All,CL7167.Contig6_All,CL7167.Contig7_All,CL6075.Contig1_All,Unigene117582_All,	0.003737706
Biological process	heterocycle catabolic process	GO:0046700	5	2.30E-04	2.261796216	24	902	Unigene46777_All,Unigene80764_All,Unigene107613_All,Unigene49601_All,Unigene123090_All,CL10700.Contig2_All,CL1815.Contig2_All,Unigene60100_All,Unigene14336_All,Unigene48777_All,Unigene38128_All,Unigene31337_All,Unigene77210_All,Unigene18110_All,Unigene25685_All,Unigene72477_All,Unigene76380_All,Unigene99906_All,Unigene26596_All,Unigene90543_All,Unigene35064_All,Unigene49602_All,Unigene116305_All,…	0.003816069
Biological process	regulation of metabolic process	GO:0019222	4	2.56E-04	1.319717244	148	9533	Unigene16313_All,CL1546.Contig8_All,Unigene2263_All,CL11655.Contig1_All,CL6107.Contig3_All,Unigene73218_All,Unigene105680_All,Unigene104962_All,Unigene48735_All,Unigene62101_All,Unigene51646_All,Unigene79786_All,Unigene23931_All,CL8144.Contig1_All,CL12194.Contig1_All,Unigene88488_All,CL12185.Contig1_All,Unigene56257_All,Unigene114679_All,CL6645.Contig1_All,Unigene4038_All,CL9659.Contig1_All,Unige…	0.004177715
Biological process	'de novo' UMP biosynthetic process	GO:0044205	13	2.77E-04	8.674065421	5	49	Unigene47686_All,Unigene21973_All,Unigene18868_All,Unigene66821_All,Unigene13577_All,	0.004470846
Biological process	organic cyclic compound biosynthetic process	GO:1901362	5	2.85E-04	1.295433069	163	10696	Unigene16313_All,CL1546.Contig8_All,Unigene2263_All,CL11655.Contig1_All,CL6107.Contig3_All,Unigene73218_All,Unigene105680_All,Unigene104962_All,Unigene48735_All,CL14022.Contig7_All,Unigene62101_All,Unigene79786_All,Unigene23931_All,CL8144.Contig1_All,Unigene47686_All,CL12194.Contig1_All,Unigene88488_All,CL12185.Contig1_All,Unigene66373_All,Unigene21973_All,Unigene56257_All,CL6645.Contig1_All,Unig…	0.004555863
Biological process	heterocycle biosynthetic process	GO:0018130	5	2.93E-04	1.308308389	153	9941	Unigene16313_All,CL1546.Contig8_All,Unigene2263_All,CL11655.Contig1_All,CL6107.Contig3_All,Unigene73218_All,Unigene105680_All,Unigene104962_All,Unigene48735_All,CL14022.Contig7_All,Unigene62101_All,Unigene79786_All,Unigene23931_All,CL8144.Contig1_All,Unigene47686_All,CL12194.Contig1_All,Unigene88488_All,CL12185.Contig1_All,Unigene66373_All,Unigene21973_All,Unigene56257_All,CL6645.Contig1_All,Unig…	0.004649059
Biological process	aspartate family amino acid metabolic process	GO:0009066	9	3.01E-04	3.355493728	12	304	Unigene60981_All,Unigene71512_All,Unigene138962_All,Unigene138964_All,Unigene97099_All,Unigene114246_All,Unigene68905_All,Unigene99442_All,Unigene61514_All,Unigene52034_All,CL11183.Contig3_All,Unigene74730_All,	0.004736558
Biological process	detection of external stimulus	GO:0009581	4	4.37E-04	7.870911215	5	54	CL12185.Contig1_All,Unigene56257_All,CL12185.Contig2_All,CL9270.Contig1_All,Unigene3464_All,	0.006104084
Biological process	detection of abiotic stimulus	GO:0009582	4	4.37E-04	7.870911215	5	54	CL12185.Contig1_All,Unigene56257_All,CL12185.Contig2_All,CL9270.Contig1_All,Unigene3464_All,	0.006104084
Biological process	protein complex oligomerization	GO:0051259	6	4.92E-04	4.444749863	8	153	Unigene36371_All,Unigene130691_All,Unigene124061_All,Unigene136644_All,CL782.Contig1_All,Unigene18544_All,Unigene141511_All,Unigene129769_All,	0.006758977
Biological process	glutamine family amino acid biosynthetic process	GO:0009084	10	5.96E-04	3.883515584	9	197	CL15239.Contig1_All,Unigene103849_All,Unigene6418_All,Unigene105262_All,Unigene80982_All,Unigene59790_All,CL3544.Contig1_All,CL9091.Contig1_All,Unigene146721_All,	0.008064523
Biological process	response to oxidative stress	GO:0006979	4	6.75E-04	1.914545971	30	1332	CL2240.Contig2_All,Unigene1919_All,Unigene733_All,Unigene70846_All,CL2240.Contig4_All,Unigene731_All,Unigene130705_All,Unigene131408_All,Unigene76771_All,Unigene17171_All,CL7750.Contig3_All,Unigene42129_All,CL502.Contig6_All,CL1126.Contig2_All,CL13017.Contig2_All,Unigene113210_All,Unigene10719_All,Unigene179746_All,Unigene4028_All,CL10912.Contig7_All,Unigene732_All,CL15198.Contig5_All,Unigene1746…	0.008997404
Biological process	beta-glucan metabolic process	GO:0051273	8	6.78E-04	2.656432535	15	480	Unigene30562_All,Unigene25231_All,Unigene24937_All,Unigene99323_All,CL1675.Contig1_All,Unigene31639_All,CL1675.Contig5_All,Unigene71955_All,Unigene74268_All,CL13475.Contig1_All,CL292.Contig9_All,Unigene173982_All,Unigene125310_All,Unigene148422_All,Unigene127960_All,	0.008963492
Biological process	regulation of macromolecule metabolic process	GO:0060255	5	6.82E-04	1.309423614	135	8764	CL1546.Contig8_All,Unigene2263_All,CL11655.Contig1_All,CL6107.Contig3_All,Unigene73218_All,Unigene105680_All,Unigene104962_All,Unigene48735_All,Unigene62101_All,Unigene51646_All,Unigene79786_All,Unigene23931_All,CL8144.Contig1_All,CL12194.Contig1_All,CL12185.Contig1_All,Unigene56257_All,Unigene114679_All,CL6645.Contig1_All,Unigene4038_All,CL9659.Contig1_All,Unigene105466_All,CL9659.Contig3_All,Un…	0.008944708
Biological process	tricarboxylic acid cycle	GO:0006099	4	7.36E-04	3.224359491	11	290	Unigene72426_All,Unigene53845_All,Unigene52337_All,CL2398.Contig1_All,Unigene94697_All,Unigene89564_All,Unigene50650_All,Unigene91166_All,Unigene7161_All,Unigene50651_All,CL3144.Contig1_All,	0.009580579
Biological process	hyperosmotic salinity response	GO:0042538	6	7.69E-04	6.967691895	5	61	CL15548.Contig3_All,CL15548.Contig2_All,CL15548.Contig10_All,CL3544.Contig1_All,CL9091.Contig1_All,	0.009937708
