# Supplementary material for: Comparative Transcriptome Analysis of Two Sugarcane Cultivars in Response to Paclobutrazol Treatment
Source: Plants (Basel). 2022 Sep 16;11(18):2417. doi: 10.3390/plants11182417 (PMC9502373; doi:10.3390/plants11182417)
Supplement: Supplementary file 1 [file plants-11-02417-s001.zip › Table S5.xls]

Table S5. The GO enrichment analysis of the up-regulated DEGs in GGZ001
Class	GO_Name	GO_ID	GO_Level	P_value	EnrichmentScore	Hits Genes Counts In Selected Set	HitsGenesCountsInBackground	Genes Of Selected Set In GO term	qvalue
Molecular function	pyruvate, phosphate dikinase activity	GO:0050242	6	0	18.49138734	19	72	Unigene172480_All,Unigene18228_All,CL12568.Contig6_All,Unigene14040_All,Unigene46094_All,Unigene45768_All,Unigene14966_All,Unigene85843_All,Unigene127031_All,Unigene77270_All,Unigene46831_All,Unigene31854_All,CL12568.Contig5_All,Unigene160409_All,Unigene106565_All,Unigene71685_All,Unigene136194_All,Unigene52180_All,Unigene37621_All,	0
Molecular function	phosphotransferase activity, paired acceptors	GO:0016781	5	0	13.58550906	19	98	Unigene172480_All,Unigene18228_All,CL12568.Contig6_All,Unigene14040_All,Unigene46094_All,Unigene45768_All,Unigene14966_All,Unigene85843_All,Unigene127031_All,Unigene77270_All,Unigene46831_All,Unigene31854_All,CL12568.Contig5_All,Unigene160409_All,Unigene106565_All,Unigene71685_All,Unigene136194_All,Unigene52180_All,Unigene37621_All,	0
Molecular function	DNA-binding transcription factor activity	GO:0003700	3	0	3.044784404	143	3291	Unigene127326_All,Unigene97415_All,CL11400.Contig1_All,CL2443.Contig1_All,CL2628.Contig4_All,Unigene57500_All,CL5257.Contig6_All,Unigene97413_All,CL13136.Contig1_All,Unigene149966_All,Unigene77632_All,Unigene31399_All,CL8599.Contig1_All,Unigene138491_All,CL6633.Contig6_All,Unigene48627_All,CL3517.Contig32_All,Unigene72566_All,Unigene115689_All,CL4934.Contig2_All,Unigene84599_All,CL8206.Contig1_Al…	0
Molecular function	transcription regulator activity	GO:0140110	2	0	2.673120423	145	3801	Unigene127326_All,Unigene97415_All,CL11400.Contig1_All,CL2443.Contig1_All,CL2628.Contig4_All,Unigene57500_All,CL5257.Contig6_All,Unigene97413_All,CL13136.Contig1_All,Unigene149966_All,Unigene77632_All,Unigene58844_All,Unigene31399_All,CL8599.Contig1_All,Unigene138491_All,CL6633.Contig6_All,Unigene48627_All,CL3517.Contig32_All,Unigene72566_All,Unigene115689_All,CL4934.Contig2_All,Unigene84599_All,…	0
Molecular function	trehalose-phosphatase activity	GO:0004805	8	2.14E-14	10.73693458	19	124	Unigene30938_All,CL1683.Contig20_All,Unigene29620_All,Unigene101514_All,Unigene28626_All,Unigene131445_All,Unigene49225_All,CL1667.Contig49_All,Unigene26432_All,Unigene19812_All,Unigene34702_All,CL1667.Contig16_All,Unigene166270_All,Unigene19979_All,CL1667.Contig18_All,Unigene43277_All,Unigene23033_All,Unigene44514_All,CL1683.Contig10_All,	3.15E-12
Molecular function	DNA binding	GO:0003677	5	4.07E-12	1.558175198	241	10838	Unigene63598_All,Unigene127326_All,Unigene97415_All,Unigene177136_All,Unigene5914_All,CL11400.Contig1_All,CL2443.Contig1_All,CL1223.Contig7_All,Unigene164759_All,Unigene23086_All,CL2628.Contig4_All,Unigene57500_All,CL13121.Contig1_All,CL5257.Contig6_All,Unigene97413_All,CL13136.Contig1_All,Unigene149966_All,Unigene33882_All,Unigene77632_All,CL4651.Contig21_All,Unigene31399_All,CL8599.Contig1_All,…	4.99E-10
Molecular function	calcium-dependent protein kinase activity	GO:0010857	7	5.90E-12	5.00518755	28	392	Unigene18895_All,Unigene21144_All,CL399.Contig3_All,Unigene62159_All,Unigene71242_All,Unigene46797_All,Unigene45244_All,Unigene24274_All,Unigene36477_All,Unigene27523_All,Unigene10077_All,Unigene46357_All,Unigene22082_All,Unigene117410_All,Unigene11696_All,Unigene39935_All,Unigene45074_All,Unigene30097_All,Unigene152747_All,Unigene22764_All,Unigene22408_All,Unigene30271_All,Unigene48535_All,Unige…	6.20E-10
Molecular function	calmodulin binding	GO:0005516	4	6.78E-12	3.203709541	47	1028	Unigene18895_All,Unigene141638_All,Unigene68369_All,Unigene39103_All,Unigene21144_All,CL399.Contig3_All,CL14942.Contig12_All,CL12926.Contig1_All,Unigene62159_All,Unigene71242_All,CL8206.Contig1_All,Unigene46797_All,Unigene45244_All,Unigene44307_All,CL248.Contig1_All,Unigene92204_All,Unigene24274_All,Unigene36477_All,Unigene54594_All,Unigene27523_All,CL9548.Contig2_All,Unigene10077_All,Unigene4635…	6.22E-10
Molecular function	calmodulin-dependent protein kinase activity	GO:0004683	8	1.10E-11	5.058718968	27	374	Unigene18895_All,Unigene21144_All,CL399.Contig3_All,Unigene62159_All,Unigene71242_All,Unigene46797_All,Unigene45244_All,Unigene24274_All,Unigene36477_All,Unigene27523_All,Unigene10077_All,Unigene46357_All,Unigene22082_All,Unigene117410_All,Unigene11696_All,Unigene39935_All,Unigene45074_All,Unigene152747_All,Unigene22764_All,Unigene22408_All,Unigene30271_All,Unigene48535_All,Unigene36063_All,Unige…	8.95E-10
Molecular function	calcium-dependent protein serine/threonine kinase activity	GO:0009931	8	1.10E-11	5.058718968	27	374	Unigene18895_All,Unigene21144_All,CL399.Contig3_All,Unigene62159_All,Unigene71242_All,Unigene46797_All,Unigene45244_All,Unigene24274_All,Unigene36477_All,Unigene27523_All,Unigene10077_All,Unigene46357_All,Unigene22082_All,Unigene117410_All,Unigene11696_All,Unigene39935_All,Unigene45074_All,Unigene152747_All,Unigene22764_All,Unigene22408_All,Unigene30271_All,Unigene48535_All,Unigene36063_All,Unige…	8.95E-10
Molecular function	calcium ion binding	GO:0005509	6	8.19E-11	2.199954528	81	2580	Unigene18895_All,Unigene20338_All,Unigene59163_All,CL8432.Contig4_All,Unigene50829_All,Unigene95653_All,Unigene164140_All,Unigene8993_All,Unigene69069_All,CL13547.Contig3_All,Unigene21144_All,CL399.Contig3_All,CL13547.Contig5_All,Unigene94003_All,Unigene29609_All,Unigene147936_All,Unigene62159_All,Unigene46797_All,Unigene45244_All,Unigene70304_All,Unigene43027_All,Unigene149367_All,Unigene67129_A…	5.47E-09
Molecular function	phosphatase activity	GO:0016791	6	1.12E-08	2.094399573	70	2342	Unigene69837_All,CL2874.Contig3_All,Unigene30938_All,Unigene32896_All,Unigene83827_All,CL1683.Contig20_All,Unigene78974_All,Unigene29620_All,Unigene104771_All,Unigene91194_All,CL5176.Contig11_All,CL2186.Contig5_All,CL3840.Contig7_All,Unigene97460_All,CL2186.Contig7_All,CL7427.Contig4_All,Unigene50315_All,Unigene92589_All,Unigene101514_All,Unigene63592_All,Unigene116688_All,CL7427.Contig6_All,Unig…	6.84E-07
Molecular function	protein serine/threonine kinase activity	GO:0004674	7	1.92E-08	1.595723862	149	6543	Unigene18895_All,CL785.Contig8_All,Unigene20338_All,Unigene89798_All,Unigene133974_All,Unigene104543_All,Unigene164937_All,Unigene32817_All,Unigene21144_All,CL399.Contig3_All,Unigene46714_All,Unigene31584_All,Unigene20678_All,Unigene123223_All,Unigene59602_All,Unigene49293_All,Unigene10941_All,CL1213.Contig4_All,Unigene13793_All,Unigene160129_All,Unigene107786_All,Unigene62159_All,CL11300.Contig5…	1.09E-06
Molecular function	carbohydrate phosphatase activity	GO:0019203	7	2.35E-08	4.610041164	20	304	Unigene30938_All,CL1683.Contig20_All,Unigene29620_All,Unigene101514_All,Unigene28626_All,Unigene131445_All,Unigene49225_All,CL1667.Contig49_All,Unigene26432_All,Unigene19812_All,Unigene92305_All,Unigene34702_All,CL1667.Contig16_All,Unigene166270_All,Unigene19979_All,CL1667.Contig18_All,Unigene43277_All,Unigene23033_All,Unigene44514_All,CL1683.Contig10_All,	1.23E-06
Molecular function	ubiquitin-protein transferase activity	GO:0004842	5	6.59E-08	2.200822793	56	1783	Unigene120786_All,Unigene100566_All,CL6014.Contig1_All,Unigene108148_All,CL8249.Contig4_All,CL12082.Contig2_All,Unigene98619_All,Unigene161293_All,Unigene173438_All,Unigene101234_All,CL4717.Contig1_All,Unigene73230_All,Unigene126304_All,Unigene5779_All,Unigene47488_All,Unigene25560_All,Unigene56041_All,Unigene6441_All,Unigene163177_All,Unigene80557_All,Unigene116134_All,CL7867.Contig2_All,CL5216.…	3.23E-06
Molecular function	arsenite transmembrane transporter activity	GO:0015105	7	9.05E-08	24.73151495	6	17	Unigene33042_All,Unigene17614_All,Unigene17245_All,Unigene14955_All,Unigene42153_All,Unigene33858_All,	4.16E-06
Molecular function	3'(2'),5'-bisphosphate nucleotidase activity	GO:0008441	8	1.08E-07	17.51815642	7	28	Unigene63592_All,Unigene74257_All,CL2780.Contig1_All,Unigene82117_All,Unigene128721_All,Unigene62744_All,Unigene75757_All,	4.69E-06
Molecular function	ubiquitin-like protein transferase activity	GO:0019787	4	2.01E-07	2.125713456	56	1846	Unigene120786_All,Unigene100566_All,CL6014.Contig1_All,Unigene108148_All,CL8249.Contig4_All,CL12082.Contig2_All,Unigene98619_All,Unigene161293_All,Unigene173438_All,Unigene101234_All,CL4717.Contig1_All,Unigene73230_All,Unigene126304_All,Unigene5779_All,Unigene47488_All,Unigene25560_All,Unigene56041_All,Unigene6441_All,Unigene163177_All,Unigene80557_All,Unigene116134_All,CL7867.Contig2_All,CL5216.…	8.20E-06
Molecular function	phosphoric ester hydrolase activity	GO:0042578	5	4.06E-07	1.829817477	78	2987	Unigene69837_All,CL2874.Contig3_All,Unigene30938_All,Unigene32896_All,Unigene87718_All,Unigene83827_All,Unigene87723_All,CL1683.Contig20_All,Unigene78974_All,Unigene29620_All,Unigene104771_All,Unigene91194_All,CL5176.Contig11_All,CL2186.Contig5_All,CL3840.Contig7_All,Unigene97460_All,CL2186.Contig7_All,Unigene132055_All,CL7427.Contig4_All,Unigene50315_All,Unigene92589_All,Unigene101514_All,Unigen…	1.57E-05
Molecular function	MAP kinase activity	GO:0004707	8	5.39E-07	4.632900873	16	242	Unigene133974_All,Unigene164937_All,CL3781.Contig12_All,Unigene148302_All,Unigene96316_All,Unigene43609_All,Unigene62322_All,Unigene19375_All,CL3193.Contig14_All,Unigene133497_All,CL12143.Contig10_All,Unigene132886_All,CL12143.Contig9_All,CL12143.Contig12_All,Unigene13357_All,CL12143.Contig7_All,	1.98E-05
Molecular function	sequence-specific DNA binding	GO:0043565	6	8.85E-07	1.833441461	73	2790	Unigene97415_All,CL11400.Contig1_All,CL2443.Contig1_All,CL2628.Contig4_All,Unigene57500_All,CL5257.Contig6_All,Unigene97413_All,Unigene149966_All,Unigene77632_All,Unigene138491_All,CL6633.Contig6_All,Unigene48627_All,Unigene72566_All,Unigene115689_All,CL4934.Contig2_All,CL8206.Contig1_All,CL15153.Contig1_All,Unigene27462_All,Unigene173607_All,Unigene58747_All,CL3714.Contig1_All,Unigene89292_All,U…	3.10E-05
Molecular function	ubiquitin protein ligase activity	GO:0061630	6	2.03E-06	2.767325133	28	709	Unigene120786_All,Unigene98619_All,Unigene101234_All,Unigene73230_All,Unigene126304_All,Unigene47488_All,Unigene25560_All,Unigene56041_All,Unigene6441_All,Unigene80557_All,CL7867.Contig2_All,Unigene98373_All,Unigene45868_All,CL2672.Contig24_All,Unigene40906_All,CL1006.Contig5_All,CL6399.Contig1_All,CL13948.Contig5_All,CL3835.Contig1_All,Unigene25716_All,Unigene79997_All,CL12674.Contig1_All,Unigen…	6.77E-05
Molecular function	acylglycerol lipase activity	GO:0047372	6	2.45E-06	11.40717163	7	43	CL12036.Contig3_All,Unigene67976_All,Unigene83678_All,Unigene70190_All,CL12036.Contig2_All,Unigene111982_All,CL12036.Contig1_All,	7.82E-05
Molecular function	ubiquitin-like protein ligase activity	GO:0061659	5	2.78E-06	2.721267017	28	721	Unigene120786_All,Unigene98619_All,Unigene101234_All,Unigene73230_All,Unigene126304_All,Unigene47488_All,Unigene25560_All,Unigene56041_All,Unigene6441_All,Unigene80557_All,CL7867.Contig2_All,Unigene98373_All,Unigene45868_All,CL2672.Contig24_All,Unigene40906_All,CL1006.Contig5_All,CL6399.Contig1_All,CL13948.Contig5_All,CL3835.Contig1_All,Unigene25716_All,Unigene79997_All,CL12674.Contig1_All,Unigen…	8.52E-05
Molecular function	catalytic activity, acting on a protein	GO:0140096	3	3.68E-06	1.22961807	394	22453	Unigene18895_All,CL785.Contig8_All,Unigene120786_All,Unigene20338_All,Unigene89798_All,Unigene100825_All,Unigene100566_All,CL2612.Contig3_All,Unigene16367_All,CL6014.Contig1_All,CL963.Contig15_All,Unigene108148_All,Unigene133974_All,Unigene26406_All,Unigene164140_All,Unigene95831_All,CL2874.Contig3_All,Unigene104543_All,CL7834.Contig1_All,CL8249.Contig4_All,CL12082.Contig2_All,Unigene98619_All,CL…	1.08E-04
Molecular function	poly(A)-specific ribonuclease activity	GO:0004535	10	4.32E-06	19.46461825	5	18	Unigene125692_All,CL13459.Contig5_All,Unigene122817_All,Unigene74766_All,CL13459.Contig2_All,	1.22E-04
Molecular function	metal ion binding	GO:0046872	5	7.86E-06	1.244824324	340	19139	Unigene103289_All,Unigene18895_All,Unigene13072_All,Unigene20338_All,Unigene142439_All,Unigene172480_All,Unigene59163_All,Unigene59406_All,Unigene80579_All,CL8432.Contig4_All,CL11620.Contig3_All,Unigene26406_All,Unigene50829_All,CL12199.Contig4_All,Unigene95653_All,Unigene164140_All,CL2874.Contig3_All,CL15752.Contig4_All,Unigene49214_All,Unigene18228_All,Unigene8993_All,CL12568.Contig6_All,CL1679…	2.14E-04
Molecular function	protein kinase activity	GO:0004672	6	1.25E-05	1.30836382	235	12586	Unigene18895_All,CL785.Contig8_All,Unigene20338_All,Unigene89798_All,CL2612.Contig3_All,CL963.Contig15_All,Unigene133974_All,Unigene164140_All,Unigene95831_All,Unigene104543_All,CL492.Contig6_All,Unigene31032_All,Unigene164937_All,Unigene32817_All,Unigene13054_All,Unigene21144_All,CL399.Contig3_All,Unigene46714_All,Unigene31584_All,Unigene20678_All,Unigene123223_All,Unigene59602_All,Unigene18512_…	3.27E-04
Molecular function	cation binding	GO:0043169	4	1.53E-05	1.235015952	340	19291	Unigene103289_All,Unigene18895_All,Unigene13072_All,Unigene20338_All,Unigene142439_All,Unigene172480_All,Unigene59163_All,Unigene59406_All,Unigene80579_All,CL8432.Contig4_All,CL11620.Contig3_All,Unigene26406_All,Unigene50829_All,CL12199.Contig4_All,Unigene95653_All,Unigene164140_All,CL2874.Contig3_All,CL15752.Contig4_All,Unigene49214_All,Unigene18228_All,Unigene8993_All,CL12568.Contig6_All,CL1679…	3.88E-04
Molecular function	protein serine/threonine phosphatase activity	GO:0004722	8	2.78E-05	2.354700052	29	863	Unigene32896_All,Unigene83827_All,Unigene78974_All,Unigene104771_All,Unigene91194_All,CL2186.Contig5_All,Unigene97460_All,CL2186.Contig7_All,Unigene50315_All,Unigene92589_All,Unigene116688_All,Unigene40169_All,Unigene116702_All,Unigene77472_All,Unigene139251_All,Unigene94772_All,Unigene162755_All,Unigene123109_All,Unigene78973_All,Unigene87825_All,Unigene87827_All,Unigene34304_All,CL9006.Contig1_…	6.81E-04
Molecular function	phosphatidate phosphatase activity	GO:0008195	7	3.72E-05	9.55535805	6	44	CL5176.Contig11_All,CL7427.Contig4_All,CL7427.Contig6_All,Unigene64403_All,CL7427.Contig3_All,CL7427.Contig5_All,	8.81E-04
Molecular function	magnesium-dependent protein serine/threonine phosphatase activity	GO:0004724	9	3.78E-05	3.0466359	18	414	Unigene32896_All,Unigene83827_All,Unigene104771_All,Unigene91194_All,CL2186.Contig5_All,Unigene97460_All,Unigene50315_All,Unigene40169_All,Unigene77472_All,Unigene139251_All,Unigene94772_All,Unigene162755_All,Unigene87825_All,Unigene87827_All,CL9006.Contig1_All,Unigene116678_All,CL6628.Contig1_All,Unigene49441_All,	8.69E-04
Molecular function	inorganic anion transmembrane transporter activity	GO:0015103	6	5.37E-05	2.863182555	19	465	Unigene33042_All,Unigene164507_All,Unigene17614_All,CL14405.Contig3_All,Unigene17245_All,Unigene14955_All,Unigene42153_All,Unigene79609_All,Unigene37076_All,Unigene164652_All,Unigene22218_All,Unigene108667_All,Unigene16661_All,Unigene53379_All,Unigene103857_All,Unigene33858_All,CL12487.Contig3_All,Unigene38970_All,Unigene120702_All,	0.001195895
Molecular function	terpene synthase activity	GO:0010333	6	8.89E-05	5.00518755	9	126	Unigene690_All,Unigene29790_All,Unigene101423_All,Unigene81352_All,Unigene96331_All,CL875.Contig10_All,CL875.Contig8_All,Unigene106137_All,Unigene59766_All,	0.001675585
Molecular function	ADP-ribose diphosphatase activity	GO:0047631	7	1.16E-04	10.3047979	5	34	CL15990.Contig10_All,CL15990.Contig3_All,CL15990.Contig1_All,Unigene123228_All,Unigene94412_All,	0.002131973
Molecular function	nucleotidase activity	GO:0008252	7	1.20E-04	6.3702387	7	77	Unigene63592_All,Unigene74257_All,CL2780.Contig1_All,Unigene82117_All,Unigene128721_All,Unigene62744_All,Unigene75757_All,	0.002150163
Molecular function	kinase activity	GO:0016301	5	1.26E-04	1.229954293	283	16123	Unigene18895_All,CL785.Contig8_All,Unigene20338_All,Unigene89798_All,Unigene172480_All,Unigene5914_All,CL2612.Contig3_All,CL963.Contig15_All,Unigene133974_All,Unigene164140_All,Unigene95831_All,Unigene34440_All,Unigene18228_All,Unigene104543_All,CL492.Contig6_All,CL12568.Contig6_All,Unigene31032_All,Unigene164937_All,Unigene32817_All,CL11566.Contig1_All,Unigene13054_All,Unigene21144_All,Unigene54…	0.002205468
Molecular function	3'-5'-exoribonuclease activity	GO:0000175	9	1.30E-04	6.288568973	7	78	Unigene386_All,Unigene125692_All,CL13459.Contig5_All,CL10806.Contig15_All,Unigene122817_All,Unigene74766_All,CL13459.Contig2_All,	0.002224687
Molecular function	inositol phosphoceramide synthase activity	GO:0045140	6	1.41E-04	6.208966834	7	79	Unigene36486_All,CL14804.Contig6_All,Unigene39823_All,Unigene11721_All,Unigene20961_All,Unigene16898_All,Unigene32189_All,	0.002356277
Molecular function	ceramide cholinephosphotransferase activity	GO:0047493	6	1.41E-04	6.208966834	7	79	Unigene36486_All,CL14804.Contig6_All,Unigene39823_All,Unigene11721_All,Unigene20961_All,Unigene16898_All,Unigene32189_All,	0.002356277
Molecular function	sphingomyelin synthase activity	GO:0033188	6	1.41E-04	6.208966834	7	79	Unigene36486_All,CL14804.Contig6_All,Unigene39823_All,Unigene11721_All,Unigene20961_All,Unigene16898_All,Unigene32189_All,	0.002356277
Molecular function	inorganic molecular entity transmembrane transporter activity	GO:0015318	4	1.95E-04	1.505183212	83	3864	Unigene33042_All,CL9988.Contig1_All,Unigene39103_All,Unigene23595_All,Unigene8977_All,CL7222.Contig10_All,Unigene126383_All,CL6293.Contig15_All,Unigene54358_All,Unigene164507_All,Unigene57036_All,Unigene112908_All,Unigene17614_All,Unigene31732_All,Unigene129714_All,Unigene4124_All,CL14405.Contig3_All,Unigene83707_All,Unigene164753_All,Unigene73019_All,Unigene83974_All,Unigene53061_All,CL15709.Con…	0.002979386
Molecular function	phosphotransferase activity, alcohol group as acceptor	GO:0016773	5	1.95E-04	1.241278001	250	14113	Unigene18895_All,CL785.Contig8_All,Unigene20338_All,Unigene89798_All,CL2612.Contig3_All,CL963.Contig15_All,Unigene133974_All,Unigene164140_All,Unigene95831_All,Unigene104543_All,CL492.Contig6_All,Unigene31032_All,Unigene164937_All,Unigene32817_All,CL11566.Contig1_All,Unigene13054_All,Unigene21144_All,Unigene5488_All,CL399.Contig3_All,Unigene46714_All,Unigene31584_All,Unigene20678_All,Unigene12322…	0.002926659
Molecular function	anion transmembrane transporter activity	GO:0008509	5	2.22E-04	1.934181309	35	1268	Unigene33042_All,Unigene126383_All,Unigene164507_All,Unigene57036_All,Unigene17614_All,Unigene4124_All,CL14405.Contig3_All,Unigene17245_All,Unigene38919_All,Unigene45079_All,Unigene14955_All,Unigene42153_All,CL4471.Contig13_All,Unigene79609_All,Unigene37076_All,CL11727.Contig1_All,Unigene164652_All,CL12438.Contig4_All,Unigene22218_All,CL12438.Contig10_All,Unigene108667_All,Unigene16661_All,Unigen…	0.003198166
Molecular function	organic acid transmembrane transporter activity	GO:0005342	4	2.42E-04	2.545659442	19	523	Unigene126383_All,Unigene57036_All,Unigene4124_All,Unigene38919_All,Unigene45079_All,CL4471.Contig13_All,CL11727.Contig1_All,Unigene164652_All,CL12438.Contig4_All,Unigene22218_All,CL12438.Contig10_All,Unigene56385_All,Unigene71896_All,Unigene23554_All,Unigene40712_All,Unigene131629_All,CL13039.Contig1_All,Unigene38970_All,Unigene161232_All,	0.003361042
Molecular function	carboxylic acid transmembrane transporter activity	GO:0046943	7	2.42E-04	2.545659442	19	523	Unigene126383_All,Unigene57036_All,Unigene4124_All,Unigene38919_All,Unigene45079_All,CL4471.Contig13_All,CL11727.Contig1_All,Unigene164652_All,CL12438.Contig4_All,Unigene22218_All,CL12438.Contig10_All,Unigene56385_All,Unigene71896_All,Unigene23554_All,Unigene40712_All,Unigene131629_All,CL13039.Contig1_All,Unigene38970_All,Unigene161232_All,	0.003361042
Molecular function	aldose 1-epimerase activity	GO:0004034	6	3.10E-04	6.569308659	6	64	CL273.Contig5_All,Unigene77289_All,CL7851.Contig15_All,CL273.Contig19_All,CL273.Contig10_All,CL7851.Contig9_All,	0.004139933
Molecular function	O-acetyltransferase activity	GO:0016413	7	3.26E-04	3.552068584	11	217	CL8387.Contig23_All,Unigene84806_All,Unigene24376_All,Unigene131563_All,Unigene93798_All,Unigene24429_All,CL8387.Contig21_All,CL8387.Contig1_All,CL9889.Contig1_All,CL12880.Contig3_All,Unigene88898_All,	0.004284952
Molecular function	intramolecular lyase activity	GO:0016872	4	3.28E-04	4.710764753	8	119	Unigene76716_All,Unigene37346_All,Unigene33153_All,Unigene131305_All,Unigene129741_All,Unigene43908_All,Unigene45765_All,Unigene46058_All,	0.004228748
Molecular function	NADH pyrophosphatase activity	GO:0035529	8	4.48E-04	7.7858473	5	45	CL15990.Contig10_All,CL15990.Contig3_All,CL15990.Contig1_All,Unigene123228_All,Unigene94412_All,	0.005574861
Molecular function	transition metal ion transmembrane transporter activity	GO:0046915	8	5.52E-04	2.967244736	13	307	CL9988.Contig1_All,CL7222.Contig10_All,Unigene73019_All,Unigene53061_All,Unigene55437_All,CL7222.Contig11_All,Unigene28059_All,Unigene131720_All,Unigene26339_All,CL7716.Contig12_All,Unigene34362_All,Unigene132726_All,CL16419.Contig2_All,	0.006764246
Molecular function	carbon-oxygen lyase activity, acting on phosphates	GO:0016838	5	5.79E-04	3.89292365	9	162	Unigene690_All,Unigene29790_All,Unigene101423_All,Unigene81352_All,Unigene96331_All,CL875.Contig10_All,CL875.Contig8_All,Unigene106137_All,Unigene59766_All,	0.006979046
Molecular function	L-aspartate:2-oxoglutarate aminotransferase activity	GO:0004069	6	7.32E-04	7.00726257	5	50	Unigene16248_All,Unigene45264_All,Unigene11689_All,Unigene11063_All,Unigene19921_All,	0.008675165
Cellular component	nucleus	GO:0005634	6	6.86E-08	1.283668719	360	20590	Unigene63598_All,Unigene16313_All,Unigene18895_All,Unigene127326_All,Unigene97415_All,Unigene177136_All,Unigene25283_All,CL11400.Contig1_All,CL2443.Contig1_All,CL1223.Contig7_All,Unigene164759_All,Unigene108148_All,Unigene133974_All,CL972.Contig16_All,CL2628.Contig4_All,CL15752.Contig4_All,Unigene57500_All,CL8249.Contig4_All,CL12082.Contig2_All,CL13121.Contig1_All,Unigene164937_All,Unigene35126_A…	2.00E-05
Biological process	regulation of response to salt stress	GO:1901000	7	4.44E-16	16.10171679	24	122	Unigene133974_All,Unigene164937_All,Unigene21144_All,Unigene39310_All,CL3781.Contig12_All,Unigene96316_All,Unigene24274_All,CL12999.Contig1_All,CL12999.Contig3_All,Unigene36477_All,Unigene27523_All,Unigene32036_All,Unigene62322_All,Unigene22082_All,Unigene175695_All,Unigene11696_All,Unigene50353_All,Unigene20585_All,Unigene152747_All,Unigene39302_All,Unigene133497_All,CL12999.Contig2_All,Unigene3…	7.40E-13
Biological process	positive regulation of response to salt stress	GO:1901002	8	4.44E-16	16.51367592	23	114	Unigene133974_All,Unigene164937_All,Unigene21144_All,Unigene39310_All,CL3781.Contig12_All,Unigene96316_All,Unigene24274_All,CL12999.Contig1_All,CL12999.Contig3_All,Unigene36477_All,Unigene27523_All,Unigene32036_All,Unigene62322_All,Unigene22082_All,Unigene175695_All,Unigene11696_All,Unigene20585_All,Unigene152747_All,Unigene39302_All,Unigene133497_All,CL12999.Contig2_All,Unigene36063_All,Unigene1…	7.40E-13
Biological process	regulation of response to osmotic stress	GO:0047484	6	5.55E-16	14.23485108	24	138	Unigene133974_All,Unigene164937_All,Unigene21144_All,Unigene39310_All,CL3781.Contig12_All,Unigene96316_All,Unigene24274_All,CL12999.Contig1_All,CL12999.Contig3_All,Unigene36477_All,Unigene27523_All,Unigene32036_All,Unigene62322_All,Unigene22082_All,Unigene175695_All,Unigene11696_All,Unigene50353_All,Unigene20585_All,Unigene152747_All,Unigene39302_All,Unigene133497_All,CL12999.Contig2_All,Unigene3…	3.08E-13
Biological process	trehalose biosynthetic process	GO:0005992	8	4.90E-12	8.016275672	19	194	Unigene30938_All,CL1683.Contig20_All,Unigene29620_All,Unigene101514_All,Unigene28626_All,Unigene131445_All,Unigene49225_All,CL1667.Contig49_All,Unigene26432_All,Unigene19812_All,Unigene34702_All,CL1667.Contig16_All,Unigene166270_All,Unigene19979_All,CL1667.Contig18_All,Unigene43277_All,Unigene23033_All,Unigene44514_All,CL1683.Contig10_All,	2.04E-09
Biological process	trehalose metabolic process	GO:0005991	7	1.00E-11	7.698799407	19	202	Unigene30938_All,CL1683.Contig20_All,Unigene29620_All,Unigene101514_All,Unigene28626_All,Unigene131445_All,Unigene49225_All,CL1667.Contig49_All,Unigene26432_All,Unigene19812_All,Unigene34702_All,CL1667.Contig16_All,Unigene166270_All,Unigene19979_All,CL1667.Contig18_All,Unigene43277_All,Unigene23033_All,Unigene44514_All,CL1683.Contig10_All,	3.33E-09
Biological process	intracellular signal transduction	GO:0035556	6	1.52E-11	2.605094666	62	1948	Unigene16313_All,Unigene18895_All,Unigene21144_All,CL399.Contig3_All,Unigene63562_All,Unigene62159_All,CL11300.Contig5_All,Unigene71242_All,Unigene46797_All,Unigene45244_All,Unigene3359_All,Unigene148302_All,Unigene88490_All,Unigene132055_All,Unigene128084_All,Unigene24274_All,Unigene36477_All,Unigene70321_All,Unigene27523_All,CL4596.Contig8_All,Unigene5757_All,Unigene29843_All,Unigene10077_All,U…	4.22E-09
Biological process	signal transduction	GO:0007165	5	2.35E-11	1.893422164	118	5101	Unigene16313_All,Unigene18895_All,CL972.Contig16_All,CL8249.Contig4_All,Unigene161466_All,Unigene21144_All,CL399.Contig3_All,Unigene63562_All,Unigene72566_All,Unigene13793_All,Unigene107786_All,Unigene62159_All,CL11300.Contig5_All,Unigene71242_All,Unigene97201_All,Unigene86444_All,CL3891.Contig5_All,Unigene130271_All,Unigene46797_All,Unigene118469_All,Unigene45244_All,Unigene3359_All,CL972.Contig…	5.60E-09
Biological process	signaling	GO:0023052	2	2.72E-11	1.88897838	118	5113	Unigene16313_All,Unigene18895_All,CL972.Contig16_All,CL8249.Contig4_All,Unigene161466_All,Unigene21144_All,CL399.Contig3_All,Unigene63562_All,Unigene72566_All,Unigene13793_All,Unigene107786_All,Unigene62159_All,CL11300.Contig5_All,Unigene71242_All,Unigene97201_All,Unigene86444_All,CL3891.Contig5_All,Unigene130271_All,Unigene46797_All,Unigene118469_All,Unigene45244_All,Unigene3359_All,CL972.Contig…	5.67E-09
Biological process	cell communication	GO:0007154	3	3.78E-11	1.805726099	131	5938	Unigene16313_All,Unigene18895_All,Unigene59638_All,CL972.Contig16_All,CL8249.Contig4_All,Unigene161466_All,Unigene21144_All,CL399.Contig3_All,Unigene63562_All,Unigene72566_All,Unigene13793_All,Unigene107786_All,Unigene62159_All,CL11300.Contig5_All,Unigene71242_All,Unigene97201_All,Unigene86444_All,CL3891.Contig5_All,Unigene130271_All,Unigene46797_All,Unigene118469_All,Unigene45244_All,Unigene3359…	7.00E-09
Biological process	indole phytoalexin metabolic process	GO:0046217	6	9.39E-11	19.03497528	10	43	Unigene16313_All,Unigene133974_All,Unigene164937_All,CL3781.Contig12_All,Unigene88490_All,Unigene96316_All,Unigene62322_All,Unigene133497_All,Unigene132886_All,Unigene88487_All,	1.56E-08
Biological process	indole phytoalexin biosynthetic process	GO:0009700	7	9.39E-11	19.03497528	10	43	Unigene16313_All,Unigene133974_All,Unigene164937_All,CL3781.Contig12_All,Unigene88490_All,Unigene96316_All,Unigene62322_All,Unigene133497_All,Unigene132886_All,Unigene88487_All,	1.56E-08
Biological process	camalexin biosynthetic process	GO:0010120	8	9.39E-11	19.03497528	10	43	Unigene16313_All,Unigene133974_All,Unigene164937_All,CL3781.Contig12_All,Unigene88490_All,Unigene96316_All,Unigene62322_All,Unigene133497_All,Unigene132886_All,Unigene88487_All,	1.56E-08
Biological process	phytoalexin metabolic process	GO:0052314	5	9.39E-11	19.03497528	10	43	Unigene16313_All,Unigene133974_All,Unigene164937_All,CL3781.Contig12_All,Unigene88490_All,Unigene96316_All,Unigene62322_All,Unigene133497_All,Unigene132886_All,Unigene88487_All,	1.56E-08
Biological process	phytoalexin biosynthetic process	GO:0052315	6	9.39E-11	19.03497528	10	43	Unigene16313_All,Unigene133974_All,Unigene164937_All,CL3781.Contig12_All,Unigene88490_All,Unigene96316_All,Unigene62322_All,Unigene133497_All,Unigene132886_All,Unigene88487_All,	1.56E-08
Biological process	camalexin metabolic process	GO:0052317	7	9.39E-11	19.03497528	10	43	Unigene16313_All,Unigene133974_All,Unigene164937_All,CL3781.Contig12_All,Unigene88490_All,Unigene96316_All,Unigene62322_All,Unigene133497_All,Unigene132886_All,Unigene88487_All,	1.56E-08
Biological process	disaccharide biosynthetic process	GO:0046351	7	2.31E-10	6.040619461	20	271	Unigene30938_All,CL1683.Contig20_All,Unigene29620_All,Unigene101514_All,Unigene28626_All,Unigene131445_All,Unigene49225_All,CL1667.Contig49_All,Unigene26432_All,Unigene19812_All,Unigene92305_All,Unigene34702_All,CL1667.Contig16_All,Unigene166270_All,Unigene19979_All,CL1667.Contig18_All,Unigene43277_All,Unigene23033_All,Unigene44514_All,CL1683.Contig10_All,	2.40E-08
Biological process	positive regulation of response to stimulus	GO:0048584	5	3.00E-10	3.856173563	31	658	Unigene16313_All,Unigene133974_All,Unigene164937_All,Unigene21144_All,Unigene39310_All,Unigene97201_All,CL3781.Contig12_All,Unigene88490_All,Unigene96316_All,Unigene24274_All,CL12999.Contig1_All,CL12999.Contig3_All,Unigene36477_All,Unigene23625_All,Unigene70951_All,Unigene27523_All,Unigene32036_All,Unigene62322_All,Unigene22082_All,Unigene175695_All,Unigene11696_All,Unigene128696_All,Unigene20585…	2.94E-08
Biological process	peptidyl-serine phosphorylation	GO:0018105	10	4.21E-10	4.151831565	28	552	Unigene18895_All,Unigene21144_All,CL399.Contig3_All,Unigene62159_All,Unigene71242_All,Unigene46797_All,Unigene45244_All,Unigene24274_All,Unigene36477_All,Unigene27523_All,Unigene10077_All,Unigene46357_All,Unigene22082_All,Unigene117410_All,Unigene11696_All,Unigene39935_All,Unigene45074_All,Unigene152747_All,Unigene22764_All,Unigene22408_All,Unigene30271_All,Unigene48535_All,Unigene36063_All,Unige…	3.90E-08
Biological process	peptidyl-serine modification	GO:0018209	9	5.58E-10	4.099840829	28	559	Unigene18895_All,Unigene21144_All,CL399.Contig3_All,Unigene62159_All,Unigene71242_All,Unigene46797_All,Unigene45244_All,Unigene24274_All,Unigene36477_All,Unigene27523_All,Unigene10077_All,Unigene46357_All,Unigene22082_All,Unigene117410_All,Unigene11696_All,Unigene39935_All,Unigene45074_All,Unigene152747_All,Unigene22764_All,Unigene22408_All,Unigene30271_All,Unigene48535_All,Unigene36063_All,Unige…	4.90E-08
Biological process	response to acid chemical	GO:0001101	4	6.62E-10	2.329224187	64	2249	Unigene16313_All,Unigene18895_All,Unigene133974_All,CL8249.Contig4_All,Unigene164937_All,Unigene21144_All,CL399.Contig3_All,Unigene72566_All,Unigene62159_All,CL6366.Contig6_All,Unigene71242_All,CL3891.Contig5_All,Unigene46797_All,Unigene45244_All,CL14714.Contig3_All,CL3781.Contig12_All,CL5944.Contig11_All,Unigene88490_All,Unigene96316_All,Unigene128084_All,Unigene90418_All,Unigene24274_All,CL1118…	5.51E-08
Biological process	response to chitin	GO:0010200	6	6.92E-10	19.38561956	9	38	Unigene133974_All,Unigene164937_All,CL3781.Contig12_All,Unigene107128_All,Unigene96316_All,Unigene62322_All,Unigene121791_All,Unigene133497_All,Unigene132886_All,	5.49E-08
Biological process	abscisic acid-activated signaling pathway	GO:0009738	7	1.55E-09	3.511008845	32	746	Unigene18895_All,Unigene21144_All,CL399.Contig3_All,Unigene72566_All,Unigene62159_All,Unigene71242_All,Unigene46797_All,Unigene45244_All,Unigene128084_All,Unigene24274_All,Unigene36477_All,Unigene27523_All,Unigene10077_All,Unigene46357_All,Unigene22082_All,Unigene117410_All,Unigene11696_All,Unigene160477_All,Unigene39935_All,Unigene45074_All,CL3257.Contig6_All,CL11120.Contig2_All,Unigene152747_Al…	1.18E-07
Biological process	response to L-glutamate	GO:1902065	7	1.76E-09	30.15540821	7	19	Unigene133974_All,Unigene164937_All,CL3781.Contig12_All,Unigene96316_All,Unigene62322_All,Unigene133497_All,Unigene132886_All,	1.27E-07
Biological process	response to freezing	GO:0050826	6	1.76E-09	30.15540821	7	19	Unigene133974_All,Unigene164937_All,CL3781.Contig12_All,Unigene96316_All,Unigene62322_All,Unigene133497_All,Unigene132886_All,	1.27E-07
Biological process	priming of cellular response to stress	GO:0080136	7	1.76E-09	30.15540821	7	19	Unigene133974_All,Unigene164937_All,CL3781.Contig12_All,Unigene96316_All,Unigene62322_All,Unigene133497_All,Unigene132886_All,	1.27E-07
Biological process	cellular response to abscisic acid stimulus	GO:0071215	7	2.84E-09	3.423807318	32	765	Unigene18895_All,Unigene21144_All,CL399.Contig3_All,Unigene72566_All,Unigene62159_All,Unigene71242_All,Unigene46797_All,Unigene45244_All,Unigene128084_All,Unigene24274_All,Unigene36477_All,Unigene27523_All,Unigene10077_All,Unigene46357_All,Unigene22082_All,Unigene117410_All,Unigene11696_All,Unigene160477_All,Unigene39935_All,Unigene45074_All,CL3257.Contig6_All,CL11120.Contig2_All,Unigene152747_Al…	1.82E-07
Biological process	cellular response to alcohol	GO:0097306	6	2.84E-09	3.423807318	32	765	Unigene18895_All,Unigene21144_All,CL399.Contig3_All,Unigene72566_All,Unigene62159_All,Unigene71242_All,Unigene46797_All,Unigene45244_All,Unigene128084_All,Unigene24274_All,Unigene36477_All,Unigene27523_All,Unigene10077_All,Unigene46357_All,Unigene22082_All,Unigene117410_All,Unigene11696_All,Unigene160477_All,Unigene39935_All,Unigene45074_All,CL3257.Contig6_All,CL11120.Contig2_All,Unigene152747_Al…	1.82E-07
Biological process	response to salt stress	GO:0009651	5	3.27E-09	3.326432256	33	812	Unigene133974_All,Unigene164937_All,Unigene21144_All,CL1683.Contig20_All,Unigene39310_All,CL3781.Contig12_All,Unigene96316_All,Unigene24274_All,CL12999.Contig1_All,CL12999.Contig3_All,Unigene36477_All,Unigene27523_All,Unigene32036_All,Unigene62322_All,CL1667.Contig49_All,Unigene22082_All,Unigene175695_All,Unigene11696_All,Unigene50353_All,Unigene20585_All,Unigene152747_All,Unigene39302_All,CL1667…	1.94E-07
Biological process	oligosaccharide biosynthetic process	GO:0009312	6	3.69E-09	5.147823503	20	318	Unigene30938_All,CL1683.Contig20_All,Unigene29620_All,Unigene101514_All,Unigene28626_All,Unigene131445_All,Unigene49225_All,CL1667.Contig49_All,Unigene26432_All,Unigene19812_All,Unigene92305_All,Unigene34702_All,CL1667.Contig16_All,Unigene166270_All,Unigene19979_All,CL1667.Contig18_All,Unigene43277_All,Unigene23033_All,Unigene44514_All,CL1683.Contig10_All,	2.12E-07
Biological process	hormone-mediated signaling pathway	GO:0009755	6	4.59E-09	2.324839782	58	2042	Unigene16313_All,Unigene18895_All,CL972.Contig16_All,CL8249.Contig4_All,Unigene21144_All,CL399.Contig3_All,Unigene72566_All,Unigene62159_All,Unigene71242_All,CL3891.Contig5_All,Unigene46797_All,Unigene118469_All,Unigene45244_All,CL972.Contig1_All,Unigene88490_All,Unigene62872_All,Unigene128084_All,Unigene24274_All,Unigene36477_All,Unigene23625_All,Unigene27523_All,CL8850.Contig2_All,Unigene10077_…	2.55E-07
Biological process	cellular response to acid chemical	GO:0071229	5	6.02E-09	2.761218101	42	1245	Unigene16313_All,Unigene18895_All,CL8249.Contig4_All,Unigene21144_All,CL399.Contig3_All,Unigene72566_All,Unigene62159_All,Unigene71242_All,CL3891.Contig5_All,Unigene46797_All,Unigene45244_All,Unigene88490_All,Unigene128084_All,Unigene24274_All,Unigene36477_All,Unigene27523_All,Unigene10077_All,Unigene46357_All,CL1118.Contig2_All,Unigene22082_All,Unigene117410_All,Unigene11696_All,Unigene160477_Al…	3.23E-07
Biological process	cellular response to hormone stimulus	GO:0032870	6	7.97E-09	2.269348322	59	2128	Unigene16313_All,Unigene18895_All,CL972.Contig16_All,CL8249.Contig4_All,Unigene21144_All,CL399.Contig3_All,Unigene72566_All,Unigene62159_All,Unigene71242_All,CL3891.Contig5_All,Unigene46797_All,Unigene118469_All,Unigene45244_All,CL972.Contig1_All,Unigene88490_All,Unigene62872_All,Unigene128084_All,Unigene24274_All,Unigene36477_All,Unigene23625_All,Unigene27523_All,CL8850.Contig2_All,Unigene10077_…	4.15E-07
Biological process	toxin biosynthetic process	GO:0009403	5	8.02E-09	12.4015748	10	66	Unigene16313_All,Unigene133974_All,Unigene164937_All,CL3781.Contig12_All,Unigene88490_All,Unigene96316_All,Unigene62322_All,Unigene133497_All,Unigene132886_All,Unigene88487_All,	4.05E-07
Biological process	cellular response to endogenous stimulus	GO:0071495	4	9.88E-09	2.255569	59	2141	Unigene16313_All,Unigene18895_All,CL972.Contig16_All,CL8249.Contig4_All,Unigene21144_All,CL399.Contig3_All,Unigene72566_All,Unigene62159_All,Unigene71242_All,CL3891.Contig5_All,Unigene46797_All,Unigene118469_All,Unigene45244_All,CL972.Contig1_All,Unigene88490_All,Unigene62872_All,Unigene128084_All,Unigene24274_All,Unigene36477_All,Unigene23625_All,Unigene27523_All,CL8850.Contig2_All,Unigene10077_…	4.84E-07
Biological process	response to organic substance	GO:0010033	4	1.14E-08	1.873959662	90	3931	Unigene16313_All,Unigene18895_All,CL11897.Contig1_All,Unigene133974_All,CL972.Contig16_All,CL8249.Contig4_All,Unigene164937_All,Unigene21144_All,CL399.Contig3_All,Unigene72566_All,Unigene62159_All,CL6366.Contig6_All,Unigene71242_All,CL3891.Contig5_All,Unigene46797_All,Unigene118469_All,Unigene45244_All,CL972.Contig1_All,CL14714.Contig3_All,CL3781.Contig12_All,Unigene107128_All,CL5944.Contig11_All…	5.43E-07
Biological process	cellular response to organic substance	GO:0071310	5	1.33E-08	2.184556354	62	2323	Unigene16313_All,Unigene18895_All,CL972.Contig16_All,CL8249.Contig4_All,Unigene21144_All,CL399.Contig3_All,Unigene72566_All,Unigene62159_All,Unigene71242_All,CL3891.Contig5_All,Unigene46797_All,Unigene118469_All,Unigene45244_All,CL972.Contig1_All,Unigene107128_All,Unigene88490_All,Unigene62872_All,Unigene128084_All,Unigene24274_All,Unigene36477_All,Unigene23625_All,Unigene27523_All,CL8850.Contig2…	6.14E-07
Biological process	response to abscisic acid	GO:0009737	6	1.52E-08	2.751273738	40	1190	Unigene18895_All,Unigene21144_All,CL399.Contig3_All,Unigene72566_All,Unigene62159_All,CL6366.Contig6_All,Unigene71242_All,Unigene46797_All,Unigene45244_All,CL5944.Contig11_All,Unigene128084_All,Unigene90418_All,Unigene24274_All,Unigene36477_All,Unigene27523_All,Unigene10077_All,Unigene46357_All,Unigene22082_All,Unigene117410_All,Unigene11696_All,Unigene160477_All,Unigene39935_All,Unigene45074_All…	6.86E-07
Biological process	response to alcohol	GO:0097305	5	1.67E-08	2.74205674	40	1194	Unigene18895_All,Unigene21144_All,CL399.Contig3_All,Unigene72566_All,Unigene62159_All,CL6366.Contig6_All,Unigene71242_All,Unigene46797_All,Unigene45244_All,CL5944.Contig11_All,Unigene128084_All,Unigene90418_All,Unigene24274_All,Unigene36477_All,Unigene27523_All,Unigene10077_All,Unigene46357_All,Unigene22082_All,Unigene117410_All,Unigene11696_All,Unigene160477_All,Unigene39935_All,Unigene45074_All…	7.32E-07
Biological process	ion transport	GO:0006811	5	2.13E-08	2.125121784	64	2465	CL12199.Contig4_All,Unigene76959_All,Unigene8977_All,CL12199.Contig2_All,CL10343.Contig6_All,Unigene175032_All,Unigene126383_All,CL12438.Contig7_All,Unigene3213_All,Unigene57036_All,Unigene129714_All,Unigene4124_All,Unigene83707_All,Unigene160783_All,CL11290.Contig2_All,Unigene164753_All,Unigene19343_All,Unigene73019_All,Unigene13828_All,Unigene83974_All,Unigene38919_All,Unigene2712_All,CL10343.C…	9.09E-07
Biological process	response to hormone	GO:0009725	5	2.18E-08	1.952394712	78	3270	Unigene16313_All,Unigene18895_All,CL11897.Contig1_All,CL972.Contig16_All,CL8249.Contig4_All,Unigene21144_All,CL399.Contig3_All,Unigene72566_All,Unigene62159_All,CL6366.Contig6_All,Unigene71242_All,CL3891.Contig5_All,Unigene46797_All,Unigene118469_All,Unigene45244_All,CL972.Contig1_All,CL5944.Contig11_All,Unigene88490_All,Unigene62872_All,Unigene128084_All,Unigene14081_All,Unigene90418_All,Unigene…	9.08E-07
Biological process	response to cold	GO:0009409	5	2.52E-08	3.535937008	27	625	Unigene59638_All,Unigene133974_All,Unigene164937_All,Unigene21144_All,CL1683.Contig20_All,CL3781.Contig12_All,Unigene96316_All,Unigene24274_All,Unigene36477_All,Unigene27523_All,Unigene62322_All,CL1667.Contig49_All,Unigene22082_All,Unigene11696_All,Unigene59639_All,Unigene50353_All,Unigene59637_All,Unigene20585_All,Unigene152747_All,Unigene39302_All,CL1667.Contig16_All,Unigene133497_All,Unigene10…	1.02E-06
Biological process	response to endogenous stimulus	GO:0009719	3	2.57E-08	1.944663633	78	3283	Unigene16313_All,Unigene18895_All,CL11897.Contig1_All,CL972.Contig16_All,CL8249.Contig4_All,Unigene21144_All,CL399.Contig3_All,Unigene72566_All,Unigene62159_All,CL6366.Contig6_All,Unigene71242_All,CL3891.Contig5_All,Unigene46797_All,Unigene118469_All,Unigene45244_All,CL972.Contig1_All,CL5944.Contig11_All,Unigene88490_All,Unigene62872_All,Unigene128084_All,Unigene14081_All,Unigene90418_All,Unigene…	1.02E-06
Biological process	protein autophosphorylation	GO:0046777	9	3.02E-08	3.319806178	29	715	Unigene18895_All,Unigene21144_All,CL399.Contig3_All,Unigene31584_All,Unigene62159_All,Unigene71242_All,Unigene46797_All,Unigene45244_All,Unigene24274_All,Unigene36477_All,Unigene27523_All,Unigene10077_All,Unigene46357_All,Unigene22082_All,Unigene117410_All,Unigene11696_All,Unigene39935_All,Unigene45074_All,Unigene30097_All,Unigene152747_All,Unigene22764_All,Unigene22408_All,Unigene30271_All,Unige…	1.17E-06
Biological process	response to osmotic stress	GO:0006970	4	4.10E-08	2.932469321	34	949	Unigene133974_All,Unigene164937_All,Unigene21144_All,CL1683.Contig20_All,Unigene39310_All,CL3781.Contig12_All,Unigene96316_All,Unigene24274_All,CL12999.Contig1_All,CL12999.Contig3_All,Unigene36477_All,Unigene27523_All,Unigene32036_All,Unigene62322_All,CL1667.Contig49_All,Unigene22082_All,Unigene175695_All,Unigene11696_All,Unigene50353_All,Unigene20585_All,Unigene152747_All,Unigene39302_All,CL1667…	1.55E-06
Biological process	response to amino acid	GO:0043200	6	4.90E-08	19.75699158	7	29	Unigene133974_All,Unigene164937_All,CL3781.Contig12_All,Unigene96316_All,Unigene62322_All,Unigene133497_All,Unigene132886_All,	1.81E-06
Biological process	regulation of response to stress	GO:0080134	5	1.19E-07	2.855246292	33	946	Unigene16313_All,Unigene161207_All,Unigene133974_All,Unigene164937_All,Unigene21144_All,Unigene39310_All,CL3891.Contig5_All,CL7977.Contig4_All,CL3781.Contig12_All,Unigene88490_All,Unigene96316_All,Unigene24274_All,CL12999.Contig1_All,CL12999.Contig3_All,Unigene36477_All,Unigene27523_All,Unigene32036_All,Unigene62322_All,Unigene22082_All,Unigene175695_All,Unigene11696_All,Unigene50353_All,Unigene2…	4.31E-06
Biological process	cellular carbohydrate biosynthetic process	GO:0034637	6	1.28E-07	2.654219603	37	1141	Unigene118782_All,Unigene30938_All,CL1683.Contig20_All,CL7637.Contig2_All,CL7617.Contig2_All,Unigene29620_All,Unigene13651_All,Unigene99323_All,Unigene101514_All,Unigene60700_All,CL7617.Contig5_All,Unigene4156_All,Unigene28626_All,CL12026.Contig1_All,Unigene131445_All,Unigene49225_All,CL1667.Contig49_All,Unigene26432_All,Unigene71955_All,Unigene19812_All,Unigene92305_All,Unigene34702_All,CL1667.C…	4.54E-06
Biological process	toxin metabolic process	GO:0009404	4	1.67E-07	9.094488189	10	90	Unigene16313_All,Unigene133974_All,Unigene164937_All,CL3781.Contig12_All,Unigene88490_All,Unigene96316_All,Unigene62322_All,Unigene133497_All,Unigene132886_All,Unigene88487_All,	5.80E-06
Biological process	regulation of cellular process	GO:0050794	4	1.96E-07	1.354298138	240	14505	Unigene63598_All,Unigene16313_All,Unigene18895_All,Unigene177136_All,Unigene98529_All,Unigene30794_All,Unigene161207_All,CL1223.Contig7_All,Unigene164759_All,Unigene133974_All,CL972.Contig16_All,Unigene108243_All,CL8249.Contig4_All,CL13121.Contig1_All,Unigene164937_All,Unigene161466_All,Unigene21144_All,Unigene77632_All,CL399.Contig3_All,Unigene63562_All,Unigene39310_All,Unigene72566_All,Unigene3…	6.67E-06
Biological process	cellular response to lipid	GO:0071396	6	2.46E-07	2.71503745	34	1025	Unigene18895_All,Unigene21144_All,CL399.Contig3_All,Unigene72566_All,Unigene62159_All,Unigene71242_All,Unigene46797_All,Unigene45244_All,Unigene128084_All,Unigene24274_All,Unigene36477_All,Unigene27523_All,Unigene10077_All,Unigene46357_All,CL1118.Contig2_All,Unigene22082_All,Unigene117410_All,Unigene11696_All,Unigene160477_All,Unigene39935_All,Unigene45074_All,CL3257.Contig6_All,CL11120.Contig2_A…	8.19E-06
Biological process	carboxylic acid transmembrane transport	GO:1905039	9	3.29E-07	4.092519685	19	380	Unigene126383_All,CL12438.Contig7_All,Unigene57036_All,Unigene4124_All,Unigene38919_All,Unigene45079_All,CL4471.Contig13_All,CL11727.Contig1_All,Unigene164652_All,CL12438.Contig4_All,Unigene22218_All,CL12438.Contig10_All,Unigene56385_All,Unigene71896_All,Unigene23554_All,Unigene40712_All,Unigene131629_All,Unigene38970_All,Unigene161232_All,	1.07E-05
Biological process	organic acid transmembrane transport	GO:1903825	7	3.29E-07	4.092519685	19	380	Unigene126383_All,CL12438.Contig7_All,Unigene57036_All,Unigene4124_All,Unigene38919_All,Unigene45079_All,CL4471.Contig13_All,CL11727.Contig1_All,Unigene164652_All,CL12438.Contig4_All,Unigene22218_All,CL12438.Contig10_All,Unigene56385_All,Unigene71896_All,Unigene23554_All,Unigene40712_All,Unigene131629_All,Unigene38970_All,Unigene161232_All,	1.07E-05
Biological process	response to oxygen-containing compound	GO:1901700	4	4.97E-07	1.887592635	69	2992	Unigene16313_All,Unigene18895_All,Unigene133974_All,CL8249.Contig4_All,Unigene164937_All,Unigene21144_All,CL399.Contig3_All,Unigene72566_All,Unigene62159_All,CL6366.Contig6_All,Unigene71242_All,CL3891.Contig5_All,Unigene46797_All,Unigene45244_All,CL14714.Contig3_All,CL3781.Contig12_All,Unigene107128_All,CL5944.Contig11_All,Unigene88490_All,Unigene96316_All,Unigene128084_All,Unigene90418_All,Unige…	1.56E-05
Biological process	positive regulation of defense response to bacterium	GO:1900426	8	6.11E-07	18.88855239	6	26	Unigene16313_All,Unigene88490_All,CL12999.Contig1_All,CL12999.Contig3_All,CL12999.Contig2_All,Unigene88487_All,	1.89E-05
Biological process	cellular response to oxygen-containing compound	GO:1901701	5	7.39E-07	2.257941895	44	1595	Unigene16313_All,Unigene18895_All,CL8249.Contig4_All,Unigene21144_All,CL399.Contig3_All,Unigene72566_All,Unigene62159_All,Unigene71242_All,CL3891.Contig5_All,Unigene46797_All,Unigene45244_All,Unigene88490_All,Unigene128084_All,Unigene24274_All,Unigene36477_All,Unigene27523_All,Unigene10077_All,Unigene46357_All,CL1118.Contig2_All,Unigene22082_All,Unigene117410_All,Unigene11696_All,Unigene160477_Al…	2.24E-05
Biological process	regulation of response to stimulus	GO:0048583	4	8.98E-07	2.13220058	49	1881	Unigene16313_All,Unigene161207_All,Unigene133974_All,Unigene164937_All,Unigene21144_All,Unigene39310_All,Unigene72566_All,Unigene97201_All,CL3891.Contig5_All,CL7977.Contig4_All,CL3781.Contig12_All,Unigene88490_All,Unigene96316_All,Unigene24274_All,CL12999.Contig1_All,CL12999.Contig3_All,Unigene36477_All,Unigene23625_All,Unigene70951_All,Unigene27523_All,Unigene32036_All,Unigene62322_All,CL1118.Co…	2.58E-05
Biological process	disaccharide metabolic process	GO:0005984	6	9.92E-07	3.507874016	21	490	Unigene30938_All,CL1683.Contig20_All,Unigene29620_All,Unigene101514_All,Unigene28626_All,Unigene131445_All,Unigene49225_All,CL1667.Contig49_All,Unigene26432_All,Unigene19812_All,Unigene92305_All,Unigene34702_All,CL1667.Contig16_All,Unigene49062_All,Unigene166270_All,Unigene19979_All,CL1667.Contig18_All,Unigene43277_All,Unigene23033_All,Unigene44514_All,CL1683.Contig10_All,	2.80E-05
Biological process	regulation of biological process	GO:0050789	3	1.02E-06	1.302423238	264	16591	Unigene63598_All,Unigene16313_All,Unigene18895_All,Unigene177136_All,Unigene98529_All,Unigene30794_All,Unigene161207_All,CL1223.Contig7_All,Unigene164759_All,Unigene133974_All,CL972.Contig16_All,Unigene108243_All,CL8249.Contig4_All,CL13121.Contig1_All,Unigene164937_All,Unigene161466_All,Unigene21144_All,Unigene77632_All,CL399.Contig3_All,Unigene63562_All,Unigene48787_All,Unigene39310_All,Unigene7…	2.84E-05
Biological process	ion transmembrane transport	GO:0034220	6	1.22E-06	2.44938834	36	1203	Unigene8977_All,Unigene126383_All,CL12438.Contig7_All,Unigene57036_All,Unigene4124_All,Unigene19343_All,Unigene73019_All,Unigene13828_All,Unigene38919_All,Unigene45079_All,CL4471.Contig13_All,Unigene47569_All,Unigene20955_All,Unigene23069_All,Unigene47989_All,CL2226.Contig18_All,CL11727.Contig1_All,Unigene113989_All,Unigene34682_All,Unigene164652_All,CL12438.Contig4_All,Unigene22218_All,CL12438.C…	3.34E-05
Biological process	response to nutrient	GO:0007584	6	1.40E-06	12.45549469	7	46	Unigene133974_All,Unigene164937_All,CL3781.Contig12_All,Unigene96316_All,Unigene62322_All,Unigene133497_All,Unigene132886_All,	3.77E-05
Biological process	response to lipid	GO:0033993	5	1.54E-06	2.243940297	42	1532	Unigene18895_All,Unigene21144_All,CL399.Contig3_All,Unigene72566_All,Unigene62159_All,CL6366.Contig6_All,Unigene71242_All,Unigene46797_All,Unigene45244_All,CL5944.Contig11_All,Unigene128084_All,Unigene90418_All,Unigene24274_All,Unigene36477_All,Unigene27523_All,Unigene10077_All,Unigene46357_All,CL1118.Contig2_All,Unigene22082_All,Unigene117410_All,Unigene11696_All,Unigene160477_All,Unigene39935_A…	4.07E-05
Biological process	response to water deprivation	GO:0009414	6	1.81E-06	3.262153372	22	552	Unigene133974_All,Unigene164937_All,Unigene21144_All,CL14714.Contig3_All,CL3781.Contig12_All,Unigene96316_All,Unigene24274_All,CL11186.Contig4_All,Unigene36477_All,Unigene27523_All,Unigene62322_All,Unigene22082_All,Unigene11696_All,Unigene50353_All,Unigene20585_All,Unigene36401_All,Unigene152747_All,Unigene39302_All,Unigene133497_All,Unigene36063_All,Unigene132886_All,Unigene23109_All,	4.72E-05
Biological process	anion transmembrane transport	GO:0098656	7	2.56E-06	3.192745854	22	564	Unigene126383_All,CL12438.Contig7_All,Unigene57036_All,Unigene4124_All,Unigene19343_All,Unigene38919_All,Unigene45079_All,CL4471.Contig13_All,Unigene47989_All,CL11727.Contig1_All,Unigene164652_All,CL12438.Contig4_All,Unigene22218_All,CL12438.Contig10_All,Unigene56385_All,Unigene71896_All,Unigene23554_All,Unigene40712_All,Unigene131629_All,Unigene38970_All,Unigene120702_All,Unigene161232_All,	6.57E-05
Biological process	regulation of defense response to bacterium	GO:1900424	7	2.88E-06	11.23436776	7	51	Unigene16313_All,Unigene161207_All,Unigene88490_All,CL12999.Contig1_All,CL12999.Contig3_All,CL12999.Contig2_All,Unigene88487_All,	7.27E-05
Biological process	galactolipid metabolic process	GO:0019374	8	2.89E-06	9.094488189	8	72	CL7427.Contig4_All,CL7427.Contig6_All,CL5583.Contig3_All,CL3165.Contig1_All,CL16767.Contig1_All,CL7427.Contig3_All,CL7427.Contig5_All,Unigene49182_All,	7.18E-05
Biological process	galactolipid biosynthetic process	GO:0019375	9	2.89E-06	9.094488189	8	72	CL7427.Contig4_All,CL7427.Contig6_All,CL5583.Contig3_All,CL3165.Contig1_All,CL16767.Contig1_All,CL7427.Contig3_All,CL7427.Contig5_All,Unigene49182_All,	7.18E-05
Biological process	response to chemical	GO:0042221	3	3.05E-06	1.570626671	106	5524	Unigene16313_All,Unigene18895_All,CL11897.Contig1_All,Unigene133974_All,CL972.Contig16_All,CL8249.Contig4_All,Unigene164937_All,Unigene21144_All,CL399.Contig3_All,CL2240.Contig10_All,Unigene72566_All,Unigene62159_All,CL6366.Contig6_All,Unigene71242_All,CL3891.Contig5_All,Unigene46797_All,Unigene118469_All,Unigene45244_All,CL972.Contig1_All,CL14714.Contig3_All,CL3781.Contig12_All,Unigene107128_All…	7.35E-05
Biological process	response to water	GO:0009415	5	3.30E-06	3.142598013	22	573	Unigene133974_All,Unigene164937_All,Unigene21144_All,CL14714.Contig3_All,CL3781.Contig12_All,Unigene96316_All,Unigene24274_All,CL11186.Contig4_All,Unigene36477_All,Unigene27523_All,Unigene62322_All,Unigene22082_All,Unigene11696_All,Unigene50353_All,Unigene20585_All,Unigene36401_All,Unigene152747_All,Unigene39302_All,Unigene133497_All,Unigene36063_All,Unigene132886_All,Unigene23109_All,	7.86E-05
Biological process	cellular response to chemical stimulus	GO:0070887	4	3.55E-06	1.840319344	63	2802	Unigene16313_All,Unigene18895_All,CL972.Contig16_All,CL8249.Contig4_All,Unigene21144_All,CL399.Contig3_All,Unigene72566_All,Unigene62159_All,Unigene71242_All,CL3891.Contig5_All,Unigene46797_All,Unigene118469_All,Unigene45244_All,CL972.Contig1_All,Unigene107128_All,Unigene88490_All,Unigene62872_All,Unigene128084_All,Unigene24274_All,Unigene36477_All,Unigene23625_All,Unigene27523_All,CL8850.Contig2…	8.32E-05
Biological process	oligosaccharide metabolic process	GO:0009311	5	4.63E-06	3.177187186	21	541	Unigene30938_All,CL1683.Contig20_All,Unigene29620_All,Unigene101514_All,Unigene28626_All,Unigene131445_All,Unigene49225_All,CL1667.Contig49_All,Unigene26432_All,Unigene19812_All,Unigene92305_All,Unigene34702_All,CL1667.Contig16_All,Unigene49062_All,Unigene166270_All,Unigene19979_All,CL1667.Contig18_All,Unigene43277_All,Unigene23033_All,Unigene44514_All,CL1683.Contig10_All,	1.07E-04
Biological process	response to drug	GO:0042493	4	6.03E-06	2.936909602	23	641	Unigene16313_All,Unigene133974_All,Unigene164937_All,CL3781.Contig12_All,Unigene107128_All,Unigene88490_All,Unigene96316_All,Unigene62322_All,Unigene69212_All,Unigene82187_All,Unigene121791_All,Unigene164652_All,Unigene22218_All,Unigene123145_All,Unigene133497_All,Unigene82054_All,Unigene132886_All,Unigene88487_All,Unigene5797_All,Unigene123856_All,CL13927.Contig1_All,Unigene38970_All,Unigene6198…	1.38E-04
Biological process	taxis	GO:0042330	3	6.17E-06	10.05180274	7	57	Unigene133974_All,Unigene164937_All,CL3781.Contig12_All,Unigene96316_All,Unigene62322_All,Unigene133497_All,Unigene132886_All,	1.39E-04
Biological process	positive chemotaxis	GO:0050918	5	6.17E-06	10.05180274	7	57	Unigene133974_All,Unigene164937_All,CL3781.Contig12_All,Unigene96316_All,Unigene62322_All,Unigene133497_All,Unigene132886_All,	1.39E-04
Biological process	pollen tube guidance	GO:0010183	6	6.17E-06	10.05180274	7	57	Unigene133974_All,Unigene164937_All,CL3781.Contig12_All,Unigene96316_All,Unigene62322_All,Unigene133497_All,Unigene132886_All,	1.39E-04
Biological process	chemotaxis	GO:0006935	4	6.17E-06	10.05180274	7	57	Unigene133974_All,Unigene164937_All,CL3781.Contig12_All,Unigene96316_All,Unigene62322_All,Unigene133497_All,Unigene132886_All,	1.39E-04
Biological process	adenosine metabolic process	GO:0046085	10	6.47E-06	12.92374637	6	38	Unigene118253_All,CL759.Contig16_All,Unigene110764_All,CL759.Contig2_All,Unigene118251_All,Unigene101111_All,	1.38E-04
Biological process	inosine biosynthetic process	GO:0046103	11	6.47E-06	12.92374637	6	38	Unigene118253_All,CL759.Contig16_All,Unigene110764_All,CL759.Contig2_All,Unigene118251_All,Unigene101111_All,	1.38E-04
Biological process	adenosine catabolic process	GO:0006154	11	6.47E-06	12.92374637	6	38	Unigene118253_All,CL759.Contig16_All,Unigene110764_All,CL759.Contig2_All,Unigene118251_All,Unigene101111_All,	1.38E-04
Biological process	secondary metabolite biosynthetic process	GO:0044550	4	7.90E-06	4.52789412	13	235	Unigene16313_All,Unigene133974_All,Unigene164937_All,CL3781.Contig12_All,Unigene88490_All,Unigene96316_All,CL11186.Contig4_All,Unigene62322_All,Unigene82187_All,Unigene133497_All,Unigene132886_All,Unigene88487_All,Unigene26074_All,	1.63E-04
Biological process	response to nutrient levels	GO:0031667	5	1.24E-05	3.186798115	19	488	Unigene59638_All,Unigene133974_All,Unigene164937_All,CL2240.Contig10_All,CL14714.Contig3_All,CL3781.Contig12_All,CL7427.Contig4_All,Unigene96316_All,CL7427.Contig6_All,CL3165.Contig1_All,Unigene62322_All,Unigene59639_All,Unigene59637_All,Unigene82187_All,Unigene133497_All,Unigene100027_All,CL7427.Contig3_All,Unigene132886_All,CL7427.Contig5_All,	2.53E-04
Biological process	indole-containing compound metabolic process	GO:0042430	5	1.33E-05	4.654998694	12	211	Unigene16313_All,Unigene133974_All,Unigene164937_All,Unigene83406_All,CL3781.Contig12_All,Unigene88490_All,Unigene96316_All,Unigene54819_All,Unigene62322_All,Unigene133497_All,Unigene132886_All,Unigene88487_All,	2.67E-04
Biological process	inosine metabolic process	GO:0046102	10	1.36E-05	11.42098517	6	43	Unigene118253_All,CL759.Contig16_All,Unigene110764_All,CL759.Contig2_All,Unigene118251_All,Unigene101111_All,	2.69E-04
Biological process	phosphate ion transport	GO:0006817	8	1.81E-05	7.117425539	8	92	Unigene129714_All,Unigene83707_All,Unigene164753_All,Unigene45492_All,Unigene164652_All,Unigene22218_All,Unigene38970_All,Unigene165294_All,	3.51E-04
Biological process	inflorescence development	GO:0010229	7	1.83E-05	8.55153367	7	67	Unigene133974_All,Unigene164937_All,CL3781.Contig12_All,Unigene96316_All,Unigene62322_All,Unigene133497_All,Unigene132886_All,	3.50E-04
Biological process	defense response to Gram-negative bacterium	GO:0050829	8	2.51E-05	14.11213684	5	29	Unigene16313_All,Unigene88490_All,CL9158.Contig3_All,Unigene88487_All,CL9158.Contig4_All,	4.74E-04
Biological process	purine ribonucleoside catabolic process	GO:0046130	10	2.59E-05	10.23129921	6	48	Unigene118253_All,CL759.Contig16_All,Unigene110764_All,CL759.Contig2_All,Unigene118251_All,Unigene101111_All,	4.85E-04
Biological process	ribonucleoside catabolic process	GO:0042454	9	2.59E-05	10.23129921	6	48	Unigene118253_All,CL759.Contig16_All,Unigene110764_All,CL759.Contig2_All,Unigene118251_All,Unigene101111_All,	4.85E-04
Biological process	carboxylic acid transport	GO:0046942	8	2.60E-05	3.019723263	19	515	Unigene126383_All,CL12438.Contig7_All,Unigene57036_All,Unigene4124_All,Unigene38919_All,Unigene45079_All,CL4471.Contig13_All,CL11727.Contig1_All,Unigene164652_All,CL12438.Contig4_All,Unigene22218_All,CL12438.Contig10_All,Unigene56385_All,Unigene71896_All,Unigene23554_All,Unigene40712_All,Unigene131629_All,Unigene38970_All,Unigene161232_All,	4.76E-04
Biological process	organic acid transport	GO:0015849	6	2.60E-05	3.019723263	19	515	Unigene126383_All,CL12438.Contig7_All,Unigene57036_All,Unigene4124_All,Unigene38919_All,Unigene45079_All,CL4471.Contig13_All,CL11727.Contig1_All,Unigene164652_All,CL12438.Contig4_All,Unigene22218_All,CL12438.Contig10_All,Unigene56385_All,Unigene71896_All,Unigene23554_All,Unigene40712_All,Unigene131629_All,Unigene38970_All,Unigene161232_All,	4.76E-04
Biological process	anion transport	GO:0006820	6	2.66E-05	2.397291866	28	956	Unigene126383_All,CL12438.Contig7_All,Unigene57036_All,Unigene129714_All,Unigene4124_All,Unigene83707_All,Unigene164753_All,Unigene19343_All,Unigene38919_All,Unigene45079_All,CL4471.Contig13_All,Unigene45492_All,Unigene47989_All,CL11727.Contig1_All,Unigene164652_All,CL12438.Contig4_All,Unigene22218_All,CL12438.Contig10_All,Unigene56385_All,Unigene66833_All,Unigene71896_All,Unigene23554_All,Unigen…	4.76E-04
Biological process	response to stimulus	GO:0050896	2	2.82E-05	1.264338824	244	15796	Unigene16313_All,Unigene18895_All,Unigene59638_All,Unigene5914_All,Unigene161207_All,CL11897.Contig1_All,Unigene133974_All,CL972.Contig16_All,CL11620.Contig3_All,CL8249.Contig4_All,Unigene164937_All,Unigene68369_All,Unigene161466_All,Unigene21144_All,CL399.Contig3_All,Unigene63562_All,CL14942.Contig12_All,CL1683.Contig20_All,Unigene80408_All,CL2240.Contig10_All,Unigene6395_All,Unigene39310_All,Un…	4.99E-04
Biological process	exonucleolytic catabolism of deadenylated mRNA	GO:0043928	12	3.51E-05	13.2016764	5	31	Unigene125692_All,CL13459.Contig5_All,Unigene122817_All,Unigene74766_All,CL13459.Contig2_All,	6.16E-04
Biological process	response to extracellular stimulus	GO:0009991	4	4.02E-05	2.923228346	19	532	Unigene59638_All,Unigene133974_All,Unigene164937_All,CL2240.Contig10_All,CL14714.Contig3_All,CL3781.Contig12_All,CL7427.Contig4_All,Unigene96316_All,CL7427.Contig6_All,CL3165.Contig1_All,Unigene62322_All,Unigene59639_All,Unigene59637_All,Unigene82187_All,Unigene133497_All,Unigene100027_All,CL7427.Contig3_All,Unigene132886_All,CL7427.Contig5_All,	6.70E-04
Biological process	pyruvate metabolic process	GO:0006090	8	4.15E-05	2.663770209	22	676	Unigene172480_All,Unigene18228_All,CL12568.Contig6_All,Unigene14040_All,Unigene46094_All,Unigene45768_All,Unigene14966_All,Unigene85843_All,Unigene127031_All,Unigene77270_All,Unigene46831_All,Unigene31854_All,CL12568.Contig5_All,Unigene160409_All,Unigene106565_All,Unigene71685_All,Unigene136194_All,Unigene52180_All,Unigene19755_All,Unigene47923_All,Unigene37621_All,Unigene34864_All,	6.84E-04
Biological process	abscission	GO:0009838	3	5.69E-05	8.929133858	6	55	Unigene16313_All,Unigene88490_All,Unigene87435_All,Unigene71698_All,CL326.Contig2_All,Unigene88487_All,	9.30E-04
Biological process	protein phosphorylation	GO:0006468	8	5.92E-05	1.72731301	57	2701	Unigene18895_All,Unigene89798_All,Unigene21144_All,CL399.Contig3_All,Unigene31584_All,Unigene62159_All,CL11300.Contig5_All,Unigene71242_All,Unigene46797_All,Unigene45244_All,Unigene3359_All,CL124.Contig10_All,Unigene128084_All,Unigene24274_All,Unigene148787_All,Unigene19343_All,Unigene36477_All,Unigene27523_All,Unigene5757_All,Unigene10077_All,Unigene46357_All,Unigene29099_All,Unigene22082_All,Un…	9.58E-04
Biological process	response to temperature stimulus	GO:0009266	4	6.05E-05	2.146895572	32	1220	Unigene59638_All,Unigene133974_All,CL11620.Contig3_All,Unigene164937_All,Unigene21144_All,CL1683.Contig20_All,Unigene6395_All,CL3781.Contig12_All,Unigene96316_All,Unigene24274_All,Unigene36477_All,Unigene27523_All,Unigene62322_All,CL1667.Contig49_All,Unigene22082_All,Unigene11696_All,Unigene59639_All,Unigene50353_All,Unigene59637_All,Unigene20585_All,Unigene50202_All,Unigene152747_All,Unigene3930…	9.70E-04
Biological process	response to ethylene	GO:0009723	6	6.29E-05	4.704045615	10	174	Unigene16313_All,Unigene88490_All,Unigene82187_All,Unigene123145_All,Unigene88487_All,Unigene59892_All,Unigene5797_All,Unigene123856_All,CL13927.Contig1_All,Unigene61986_All,	9.19E-04
Biological process	regulation of secondary metabolic process	GO:0043455	5	8.57E-05	6.740620658	7	85	Unigene16313_All,Unigene88490_All,CL2646.Contig7_All,Unigene82187_All,Unigene50202_All,Unigene88487_All,Unigene62423_All,	0.00124202
Biological process	regulation of oxidoreductase activity	GO:0051341	5	9.67E-05	10.76978864	5	38	CL11186.Contig4_All,Unigene5797_All,Unigene123856_All,CL13927.Contig1_All,Unigene61986_All,	0.001365649
Biological process	indole-containing compound biosynthetic process	GO:0042435	6	1.25E-04	4.330708661	10	189	Unigene16313_All,Unigene133974_All,Unigene164937_All,CL3781.Contig12_All,Unigene88490_All,Unigene96316_All,Unigene62322_All,Unigene133497_All,Unigene132886_All,Unigene88487_All,	0.001717456
Biological process	carbohydrate biosynthetic process	GO:0016051	5	1.25E-04	1.945063948	37	1557	Unigene118782_All,Unigene30938_All,CL1683.Contig20_All,CL7637.Contig2_All,CL7617.Contig2_All,Unigene29620_All,Unigene13651_All,Unigene99323_All,Unigene101514_All,Unigene60700_All,CL7617.Contig5_All,Unigene4156_All,Unigene28626_All,CL12026.Contig1_All,Unigene131445_All,Unigene49225_All,CL1667.Contig49_All,Unigene26432_All,Unigene71955_All,Unigene19812_All,Unigene92305_All,Unigene34702_All,CL1667.C…	0.001709803
Biological process	cellular response to stimulus	GO:0051716	3	1.29E-04	1.333096683	153	9394	Unigene16313_All,Unigene18895_All,Unigene59638_All,Unigene5914_All,Unigene161207_All,Unigene133974_All,CL972.Contig16_All,CL8249.Contig4_All,Unigene164937_All,Unigene161466_All,Unigene21144_All,CL399.Contig3_All,Unigene63562_All,Unigene80408_All,Unigene72566_All,Unigene13793_All,Unigene107786_All,Unigene62159_All,CL11300.Contig5_All,Unigene71242_All,Unigene97201_All,Unigene86444_All,CL3891.Contig…	0.001741261
Biological process	response to inorganic substance	GO:0010035	4	1.41E-04	1.953988179	36	1508	Unigene133974_All,Unigene164937_All,Unigene21144_All,CL2240.Contig10_All,CL14714.Contig3_All,CL3781.Contig12_All,Unigene62872_All,Unigene96316_All,Unigene24274_All,CL11186.Contig4_All,Unigene36477_All,Unigene27523_All,Unigene29843_All,Unigene62322_All,CL1748.Contig27_All,Unigene22082_All,Unigene11696_All,Unigene50353_All,Unigene82187_All,Unigene20585_All,Unigene36401_All,Unigene28059_All,Unigene8…	0.001891868
Biological process	ether metabolic process	GO:0018904	4	1.48E-04	4.692060785	9	157	Unigene30794_All,Unigene165465_All,Unigene48175_All,Unigene29128_All,Unigene42988_All,Unigene42184_All,Unigene10354_All,Unigene44976_All,Unigene15345_All,	0.001968679
Biological process	glycerol ether metabolic process	GO:0006662	5	1.48E-04	4.692060785	9	157	Unigene30794_All,Unigene165465_All,Unigene48175_All,Unigene29128_All,Unigene42988_All,Unigene42184_All,Unigene10354_All,Unigene44976_All,Unigene15345_All,	0.001968679
Biological process	protein catabolic process	GO:0030163	6	1.48E-04	1.66743118	57	2798	Unigene120786_All,Unigene100825_All,Unigene98619_All,CL2231.Contig18_All,Unigene44359_All,Unigene41857_All,CL8423.Contig4_All,Unigene113155_All,Unigene12685_All,Unigene102195_All,CL8423.Contig2_All,CL2023.Contig3_All,Unigene73230_All,Unigene126304_All,Unigene47488_All,Unigene25560_All,CL2231.Contig9_All,Unigene14974_All,Unigene46192_All,Unigene56041_All,CL840.Contig2_All,Unigene6441_All,CL2231.Co…	0.0019411
Biological process	locomotion	GO:0040011	2	1.51E-04	6.160782322	7	93	Unigene133974_All,Unigene164937_All,CL3781.Contig12_All,Unigene96316_All,Unigene62322_All,Unigene133497_All,Unigene132886_All,	0.001968984
Biological process	inorganic anion transport	GO:0015698	7	1.78E-04	4.575487847	9	161	Unigene129714_All,Unigene83707_All,Unigene164753_All,Unigene45492_All,Unigene164652_All,Unigene22218_All,Unigene38970_All,Unigene120702_All,Unigene165294_All,	0.002305203
Biological process	response to wounding	GO:0009611	4	1.89E-04	3.148092065	14	364	Unigene133974_All,CL8249.Contig4_All,Unigene164937_All,CL3891.Contig5_All,CL3781.Contig12_All,Unigene96316_All,CL12999.Contig1_All,CL12999.Contig3_All,Unigene62322_All,Unigene133497_All,CL12999.Contig2_All,CL3891.Contig2_All,Unigene132886_All,CL14910.Contig1_All,	0.002423728
Biological process	proteolysis	GO:0006508	6	1.93E-04	1.590515872	65	3345	Unigene120786_All,Unigene100825_All,Unigene98619_All,CL2231.Contig18_All,Unigene44359_All,Unigene41857_All,CL8423.Contig4_All,Unigene113155_All,Unigene12685_All,Unigene102195_All,CL8423.Contig2_All,Unigene29609_All,CL2023.Contig3_All,Unigene73230_All,Unigene126304_All,Unigene142892_All,Unigene47488_All,Unigene25560_All,CL2231.Contig9_All,Unigene14974_All,Unigene46192_All,Unigene28256_All,Unigene5…	0.00245555
Biological process	secondary metabolic process	GO:0019748	3	2.46E-04	2.810313947	16	466	Unigene16313_All,Unigene133974_All,Unigene164937_All,CL3781.Contig12_All,Unigene88490_All,Unigene96316_All,CL11186.Contig4_All,CL2646.Contig7_All,Unigene62322_All,Unigene82187_All,Unigene50202_All,Unigene133497_All,Unigene132886_All,Unigene88487_All,Unigene62423_All,Unigene26074_All,	0.003041038
Biological process	cellular response to phosphate starvation	GO:0016036	8	2.68E-04	4.333256137	9	170	Unigene59638_All,CL7427.Contig4_All,CL7427.Contig6_All,CL3165.Contig1_All,Unigene59639_All,Unigene59637_All,Unigene100027_All,CL7427.Contig3_All,CL7427.Contig5_All,	0.003278541
Biological process	regulation of cellular biosynthetic process	GO:0031326	6	2.71E-04	1.38583975	113	6674	Unigene63598_All,Unigene16313_All,Unigene177136_All,CL1223.Contig7_All,Unigene164759_All,CL972.Contig16_All,Unigene108243_All,CL13121.Contig1_All,Unigene77632_All,Unigene39310_All,Unigene72566_All,Unigene32223_All,Unigene27491_All,Unigene97201_All,CL8206.Contig1_All,Unigene118469_All,Unigene40874_All,CL972.Contig1_All,CL14714.Contig3_All,Unigene40730_All,Unigene88490_All,Unigene21856_All,Unigene2…	0.003301515
Biological process	biological regulation	GO:0065007	2	2.78E-04	1.198207259	280	19127	Unigene63598_All,Unigene16313_All,Unigene18895_All,Unigene177136_All,Unigene98529_All,Unigene30794_All,Unigene161207_All,CL1223.Contig7_All,Unigene164759_All,Unigene133974_All,CL972.Contig16_All,Unigene108243_All,CL8249.Contig4_All,CL13121.Contig1_All,Unigene31032_All,Unigene164937_All,Unigene161466_All,Unigene21144_All,Unigene77632_All,CL399.Contig3_All,Unigene63562_All,Unigene13160_All,Unigene4…	0.003357101
Biological process	regulation of biosynthetic process	GO:0009889	5	2.81E-04	1.384594983	113	6680	Unigene63598_All,Unigene16313_All,Unigene177136_All,CL1223.Contig7_All,Unigene164759_All,CL972.Contig16_All,Unigene108243_All,CL13121.Contig1_All,Unigene77632_All,Unigene39310_All,Unigene72566_All,Unigene32223_All,Unigene27491_All,Unigene97201_All,CL8206.Contig1_All,Unigene118469_All,Unigene40874_All,CL972.Contig1_All,CL14714.Contig3_All,Unigene40730_All,Unigene88490_All,Unigene21856_All,Unigene2…	0.003364817
Biological process	plant-type ovary development	GO:0035670	5	3.20E-04	5.456692913	7	105	Unigene133974_All,Unigene164937_All,CL3781.Contig12_All,Unigene96316_All,Unigene62322_All,Unigene133497_All,Unigene132886_All,	0.003786306
Biological process	plant ovule development	GO:0048481	5	3.20E-04	5.456692913	7	105	Unigene133974_All,Unigene164937_All,CL3781.Contig12_All,Unigene96316_All,Unigene62322_All,Unigene133497_All,Unigene132886_All,	0.003786306
Biological process	cellular response to ethylene stimulus	GO:0071369	7	3.46E-04	6.461873187	6	76	Unigene16313_All,Unigene88490_All,Unigene82187_All,Unigene123145_All,Unigene88487_All,Unigene59892_All,	0.004028588
Biological process	ceramide biosynthetic process	GO:0046513	9	3.60E-04	5.354698653	7	107	Unigene36486_All,CL14804.Contig6_All,Unigene39823_All,Unigene11721_All,Unigene20961_All,Unigene16898_All,Unigene32189_All,	0.004130657
Biological process	regulation of salicylic acid biosynthetic process	GO:0080142	8	3.98E-04	6.296184131	6	78	Unigene16313_All,CL8206.Contig1_All,Unigene88490_All,Unigene54594_All,CL8206.Contig2_All,Unigene88487_All,	0.004510524
Biological process	regulation of cofactor metabolic process	GO:0051193	6	4.56E-04	6.138779528	6	80	Unigene16313_All,CL14714.Contig3_All,Unigene88490_All,Unigene50353_All,Unigene82187_All,Unigene88487_All,	0.005134644
Biological process	salicylic acid biosynthetic process	GO:0009697	9	5.21E-04	5.989053198	6	82	Unigene16313_All,CL8206.Contig1_All,Unigene88490_All,Unigene54594_All,CL8206.Contig2_All,Unigene88487_All,	0.005822098
Biological process	intein-mediated protein splicing	GO:0016539	9	5.65E-04	7.440944882	5	55	Unigene142892_All,Unigene28256_All,Unigene32694_All,Unigene39349_All,Unigene120847_All,	0.006275925
Biological process	protein splicing	GO:0030908	8	5.65E-04	7.440944882	5	55	Unigene142892_All,Unigene28256_All,Unigene32694_All,Unigene39349_All,Unigene120847_All,	0.006275925
Biological process	defense response to bacterium, incompatible interaction	GO:0009816	9	5.85E-04	4.939247896	7	116	Unigene16313_All,Unigene161207_All,Unigene88490_All,CL12999.Contig1_All,CL12999.Contig3_All,CL12999.Contig2_All,Unigene88487_All,	0.006412546
Biological process	ethylene-activated signaling pathway	GO:0009873	8	6.14E-04	7.308070866	5	56	Unigene16313_All,Unigene88490_All,Unigene82187_All,Unigene88487_All,Unigene59892_All,	0.006645266
Biological process	mitochondrial calcium ion transmembrane transport	GO:0006851	11	6.14E-04	7.308070866	5	56	Unigene13828_All,Unigene23069_All,Unigene113989_All,Unigene34682_All,Unigene45991_All,	0.006645266
Biological process	phosphorelay signal transduction system	GO:0000160	7	6.87E-04	3.250376645	11	277	Unigene16313_All,Unigene63562_All,Unigene88490_All,Unigene70321_All,CL4596.Contig8_All,Unigene102336_All,Unigene82187_All,Unigene100859_All,Unigene110826_All,Unigene88487_All,Unigene59892_All,	0.007292139
Biological process	amino acid transmembrane transport	GO:0003333	10	6.99E-04	3.050325231	12	322	Unigene126383_All,Unigene57036_All,Unigene4124_All,Unigene38919_All,Unigene45079_All,CL11727.Contig1_All,Unigene56385_All,Unigene71896_All,Unigene23554_All,Unigene40712_All,Unigene131629_All,Unigene161232_All,	0.007370784
Biological process	organonitrogen compound catabolic process	GO:1901565	5	7.36E-04	1.485103048	70	3858	Unigene120786_All,Unigene100825_All,CL4870.Contig4_All,Unigene98619_All,CL2231.Contig18_All,Unigene44359_All,Unigene41857_All,CL8423.Contig4_All,Unigene113155_All,Unigene83406_All,Unigene12685_All,Unigene102195_All,CL8423.Contig2_All,CL2023.Contig3_All,Unigene73230_All,Unigene126304_All,Unigene118253_All,CL14714.Contig3_All,Unigene47488_All,Unigene25560_All,CL2231.Contig9_All,Unigene14974_All,Uni…	0.007716456
Biological process	positive regulation of biological process	GO:0048518	4	7.87E-04	1.542866846	59	3130	Unigene16313_All,Unigene133974_All,Unigene164937_All,Unigene21144_All,Unigene77632_All,Unigene39310_All,Unigene72566_All,Unigene97201_All,Unigene3359_All,CL14714.Contig3_All,CL3781.Contig12_All,Unigene40730_All,Unigene88490_All,Unigene96316_All,Unigene24274_All,CL12999.Contig1_All,CL11186.Contig4_All,CL12999.Contig3_All,Unigene36477_All,Unigene23625_All,Unigene70951_All,Unigene27523_All,Unigene32…	0.008194215
Biological process	response to disaccharide	GO:0034285	6	7.89E-04	4.696334065	7	122	Unigene16313_All,Unigene88490_All,Unigene88487_All,Unigene5797_All,Unigene123856_All,CL13927.Contig1_All,Unigene61986_All,	0.008168443
Biological process	organic anion transport	GO:0015711	7	8.30E-04	2.239408856	20	731	Unigene126383_All,CL12438.Contig7_All,Unigene57036_All,Unigene4124_All,Unigene38919_All,Unigene45079_All,CL4471.Contig13_All,CL11727.Contig1_All,Unigene164652_All,CL12438.Contig4_All,Unigene22218_All,CL12438.Contig10_All,Unigene56385_All,Unigene66833_All,Unigene71896_All,Unigene23554_All,Unigene40712_All,Unigene131629_All,Unigene38970_All,Unigene161232_All,	0.008536567
Biological process	response to UV	GO:0009411	6	8.42E-04	3.170261728	11	284	Unigene16313_All,Unigene133974_All,Unigene164937_All,CL3781.Contig12_All,Unigene88490_All,Unigene96316_All,Unigene62322_All,Unigene133497_All,CL3554.Contig11_All,Unigene132886_All,Unigene88487_All,	0.008608461
Biological process	macromolecule catabolic process	GO:0009057	5	8.48E-04	1.481941004	69	3811	Unigene120786_All,Unigene100825_All,Unigene98619_All,CL2231.Contig18_All,Unigene44359_All,Unigene41857_All,Unigene48787_All,CL8423.Contig4_All,Unigene113155_All,Unigene12685_All,Unigene102195_All,CL8423.Contig2_All,CL2023.Contig3_All,Unigene73230_All,Unigene386_All,Unigene126304_All,Unigene47488_All,Unigene25560_All,CL2231.Contig9_All,Unigene14974_All,CL5944.Contig11_All,Unigene46192_All,Unigene4…	0.008610202
Biological process	regulation of salicylic acid metabolic process	GO:0010337	7	8.53E-04	5.456692913	6	90	Unigene16313_All,CL8206.Contig1_All,Unigene88490_All,Unigene54594_All,CL8206.Contig2_All,Unigene88487_All,	0.008611038
Biological process	leaf senescence	GO:0010150	5	8.69E-04	4.620586741	7	124	Unigene16313_All,Unigene88490_All,Unigene88487_All,Unigene5797_All,Unigene123856_All,CL13927.Contig1_All,Unigene61986_All,	0.008719046
Biological process	response to auxin	GO:0009733	6	9.50E-04	1.977797617	26	1076	CL11897.Contig1_All,CL972.Contig16_All,Unigene118469_All,CL972.Contig1_All,Unigene62872_All,Unigene14081_All,Unigene36260_All,Unigene23625_All,CL8850.Contig2_All,Unigene54860_All,CL1748.Contig27_All,Unigene174662_All,CL11897.Contig2_All,CL1438.Contig2_All,CL972.Contig13_All,Unigene123656_All,CL972.Contig11_All,Unigene118806_All,Unigene162803_All,Unigene40304_All,Unigene127786_All,Unigene107907_Al…	0.009472862
Biological process	plant organ senescence	GO:0090693	4	9.54E-04	4.547244094	7	126	Unigene16313_All,Unigene88490_All,Unigene88487_All,Unigene5797_All,Unigene123856_All,CL13927.Contig1_All,Unigene61986_All,	0.009463505
