# Supplementary material for: Comparative Transcriptome Analysis of Two Sugarcane Cultivars in Response to Paclobutrazol Treatment
Source: Plants (Basel). 2022 Sep 16;11(18):2417. doi: 10.3390/plants11182417 (PMC9502373; doi:10.3390/plants11182417)
Supplement: Supplementary file 1 [file plants-11-02417-s001.zip › Table S6.xls]

Table S6. The KEGG enrichment analysis of downregulated DEGs in LC05-136
Term Name	Main Class	Gene Hits In Selected Set	All Genes In Selected Set	Gene Hits In Background	All Genes In Background	p-value	enrich Factor	Gene List In Selected Sets	qvalue
00195 Photosynthesis	A09100 Metabolism	72	2770	398	134250	0	8.76766504	[Unigene69422_All, CL521.Contig2_All, CL1175.Contig18_All, Unigene107848_All, Unigene117931_All, Unigene117932_All, Unigene119178_All, Unigene101183_All, Unigene107847_All, Unigene62521_All, Unigene59160_All, CL2475.Contig1_All, CL1949.Contig1_All, CL6927.Contig1_All, Unigene100620_All, Unigene79398_All, Unigene98735_All, CL13490.Contig2_All, Unigene91010_All, Unigene79556_All, Unigene69602_All, …	0
A09100 Metabolism	A09100 Metabolism	1075	2770	38338	134250	0	1.358981474	[CL1175.Contig18_All, Unigene90321_All, CL11090.Contig9_All, Unigene125288_All, Unigene58508_All, Unigene36355_All, Unigene91168_All, Unigene2271_All, Unigene122565_All, Unigene76973_All, Unigene74292_All, Unigene163492_All, Unigene66050_All, Unigene162829_All, Unigene16295_All, Unigene10414_All, Unigene175454_All, Unigene47757_All, CL5083.Contig5_All, Unigene151989_All, Unigene107177_All, Unigen…	0
00196 Photosynthesis - antenna proteins	A09100 Metabolism	57	2770	124	134250	0	22.27858973	[Unigene2627_All, Unigene142262_All, Unigene96807_All, Unigene136402_All, CL4252.Contig7_All, Unigene2271_All, Unigene96054_All, CL14402.Contig1_All, Unigene92417_All, Unigene146090_All, CL4252.Contig1_All, Unigene82189_All, Unigene66968_All, CL2501.Contig7_All, Unigene109220_All, Unigene75888_All, CL6936.Contig3_All, Unigene125053_All, CL11177.Contig2_All, Unigene126265_All, Unigene71208_All, Un…	0
00591 Linoleic acid metabolism	A09100 Metabolism	29	2770	168	134250	0	8.366103662	[Unigene19483_All, Unigene58253_All, CL4370.Contig2_All, Unigene21459_All, Unigene11234_All, CL13964.Contig2_All, Unigene160541_All, Unigene33489_All, Unigene24505_All, Unigene46887_All, Unigene17916_All, Unigene46104_All, Unigene142640_All, Unigene64507_All, CL4370.Contig1_All, Unigene71574_All, Unigene26981_All, Unigene46197_All, Unigene137942_All, Unigene97675_All, CL5083.Contig2_All, Unigene1…	0
B 09102 Energy metabolism	A09100 Metabolism	213	2770	3679	134250	0	2.805978512	[CL521.Contig2_All, CL1175.Contig18_All, Unigene152461_All, Unigene119178_All, Unigene16178_All, Unigene72728_All, CL3125.Contig12_All, Unigene142262_All, CL4252.Contig7_All, Unigene2271_All, Unigene96054_All, Unigene100620_All, Unigene92417_All, Unigene79398_All, Unigene98735_All, CL13490.Contig2_All, CL555.Contig4_All, Unigene130019_All, Unigene79556_All, Unigene108078_All, Unigene59158_All, CL…	0
00194 Photosynthesis proteins	A09180 Brite Hierarchies	129	2770	527	134250	0	11.86352147	[CL521.Contig2_All, CL1175.Contig18_All, Unigene107848_All, Unigene117931_All, Unigene119178_All, Unigene101183_All, CL2475.Contig1_All, Unigene142262_All, CL4252.Contig7_All, Unigene2271_All, Unigene96054_All, Unigene100620_All, CL14402.Contig1_All, Unigene92417_All, Unigene79398_All, Unigene98735_All, CL13490.Contig2_All, Unigene146090_All, Unigene79556_All, Unigene108078_All, Unigene59158_All,…	0
99987 Cofactor metabolism	A09190 Not Included in Pathway or Brite	14	2770	34	134250	1.44E-15	19.95646634	[Unigene93788_All, Unigene154158_All, Unigene108520_All, Unigene113735_All, Unigene115165_All, Unigene47666_All, Unigene128587_All, Unigene161348_All, Unigene55467_All, Unigene156326_All, Unigene11176_All, Unigene139464_All, Unigene108517_All, Unigene16742_All]	4.21E-14
B 09109 Metabolism of terpenoids and polyketides	A09100 Metabolism	106	2770	2478	134250	4.13E-12	2.07318992	[Unigene53038_All, CL3862.Contig5_All, CL6130.Contig3_All, Unigene32691_All, Unigene76762_All, Unigene107181_All, Unigene112135_All, Unigene58508_All, CL5509.Contig3_All, Unigene150303_All, Unigene24962_All, Unigene86376_All, Unigene11623_All, Unigene154453_All, Unigene75306_All, Unigene46310_All, Unigene38361_All, CL4196.Contig3_All, Unigene46874_All, Unigene177092_All, Unigene54836_All, Unigene…	1.05E-10
00900 Terpenoid backbone biosynthesis	A09100 Metabolism	42	2770	633	134250	7.05E-11	3.215733913	[Unigene53038_All, Unigene10810_All, CL6130.Contig3_All, Unigene27130_All, Unigene28444_All, Unigene112135_All, CL9273.Contig4_All, Unigene3818_All, Unigene70847_All, Unigene1432_All, CL5596.Contig2_All, Unigene150303_All, Unigene12167_All, CL9000.Contig2_All, Unigene27467_All, CL13008.Contig1_All, Unigene27449_All, Unigene24962_All, Unigene22493_All, Unigene23852_All, Unigene46310_All, Unigene11…	1.60E-09
00537 Glycosylphosphatidylinositol (GPI)-anchored proteins	A09180 Brite Hierarchies	28	2770	366	134250	4.66E-09	3.707758774	[Unigene147236_All, Unigene105534_All, Unigene81669_All, Unigene31309_All, CL9116.Contig6_All, Unigene18086_All, Unigene173824_All, Unigene105928_All, CL9116.Contig3_All, Unigene10264_All, Unigene18348_All, Unigene147237_All, CL1995.Contig7_All, Unigene86071_All, CL12416.Contig13_All, Unigene23871_All, Unigene32507_All, Unigene79572_All, Unigene173823_All, Unigene147238_All, CL9116.Contig1_All, U…	9.51E-08
00500 Starch and sucrose metabolism	A09100 Metabolism	100	2770	2750	134250	6.65E-08	1.762389235	[Unigene147236_All, Unigene48589_All, Unigene125288_All, Unigene116331_All, Unigene74292_All, Unigene66050_All, Unigene18348_All, CL4425.Contig1_All, CL1995.Contig7_All, Unigene27790_All, Unigene10414_All, Unigene23871_All, Unigene124713_All, Unigene32507_All, Unigene89410_All, Unigene79572_All, Unigene23842_All, Unigene173823_All, Unigene88572_All, CL8370.Contig4_All, Unigene147238_All, Unigene1…	1.23E-06
B 09103 Lipid metabolism	A09100 Metabolism	197	2770	6568	134250	1.53E-07	1.453675957	[Unigene11234_All, Unigene30081_All, Unigene33489_All, Unigene63458_All, Unigene36355_All, Unigene141872_All, Unigene91168_All, Unigene46104_All, CL7091.Contig10_All, CL4615.Contig1_All, Unigene47757_All, CL5083.Contig5_All, Unigene149310_All, Unigene151989_All, Unigene105037_All, Unigene97113_All, Unigene80475_All, Unigene19483_All, Unigene58253_All, Unigene152821_All, Unigene122593_All, Unigene…	2.60E-06
01004 Lipid biosynthesis proteins	A09180 Brite Hierarchies	43	2770	964	134250	3.25E-06	2.161851941	[Unigene81690_All, Unigene57121_All, Unigene121895_All, Unigene20077_All, Unigene34321_All, Unigene52436_All, Unigene30081_All, Unigene13925_All, Unigene63458_All, Unigene36355_All, Unigene14280_All, Unigene60644_All, Unigene141872_All, Unigene131245_All, Unigene119475_All, Unigene55868_All, Unigene15480_All, Unigene156351_All, CL259.Contig4_All, Unigene61991_All, Unigene147559_All, CL2155.Contig…	5.11E-05
99985 Amino acid metabolism	A09190 Not Included in Pathway or Brite	11	2770	104	134250	1.09E-05	5.126180228	[Unigene174197_All, Unigene3170_All, Unigene3171_All, CL6902.Contig1_All, Unigene43867_All, Unigene6336_All, Unigene128129_All, CL11498.Contig3_All, Unigene149557_All, Unigene61671_All, Unigene81589_All]	1.59E-04
B 09181 Protein families: metabolism	A09180 Brite Hierarchies	676	2770	28402	134250	1.74E-05	1.153539042	[Unigene89252_All, Unigene104937_All, Unigene26229_All, CL521.Contig2_All, CL1175.Contig18_All, Unigene125288_All, CL2789.Contig1_All, Unigene153915_All, Unigene119178_All, CL13416.Contig2_All, Unigene36355_All, Unigene108694_All, Unigene141872_All, CL205.Contig30_All, Unigene142262_All, CL4252.Contig7_All, Unigene35675_All, Unigene2271_All, Unigene122565_All, Unigene152631_All, Unigene163492_All…	2.37E-04
00564 Glycerophospholipid metabolism	A09100 Metabolism	63	2770	1753	134250	2.35E-05	1.741779435	[Unigene122805_All, Unigene52399_All, Unigene13739_All, Unigene154753_All, Unigene124899_All, Unigene10480_All, Unigene72745_All, Unigene30098_All, Unigene88414_All, Unigene33046_All, CL8062.Contig1_All, Unigene160422_All, Unigene74320_All, Unigene122361_All, Unigene24891_All, Unigene133549_All, Unigene12618_All, Unigene123939_All, Unigene49154_All, Unigene54659_All, Unigene84574_All, Unigene6460…	3.00E-04
00730 Thiamine metabolism	A09100 Metabolism	16	2770	227	134250	2.41E-05	3.416084861	[Unigene53038_All, Unigene115778_All, Unigene79484_All, Unigene112135_All, CL4033.Contig8_All, Unigene28948_All, CL4033.Contig6_All, CL8163.Contig1_All, CL9000.Contig4_All, Unigene125698_All, CL9000.Contig2_All, Unigene112952_All, Unigene163492_All, CL13008.Contig1_All, Unigene22493_All, Unigene23852_All]	2.89E-04
00860 Porphyrin and chlorophyll metabolism	A09100 Metabolism	29	2770	612	134250	4.18E-05	2.296577476	[Unigene174761_All, CL12410.Contig1_All, Unigene162503_All, CL6792.Contig1_All, Unigene141229_All, Unigene124289_All, Unigene111512_All, Unigene3818_All, Unigene94273_All, Unigene73456_All, CL1645.Contig8_All, Unigene87345_All, CL1645.Contig7_All, Unigene9267_All, CL16562.Contig6_All, Unigene124095_All, CL1645.Contig9_All, CL1645.Contig4_All, Unigene57328_All, Unigene175454_All, CL1364.Contig13_A…	4.74E-04
04070 Phosphatidylinositol signaling system	A09130 Environmental Information Processing	49	2770	1289	134250	4.72E-05	1.842373541	[CL5429.Contig4_All, CL920.Contig17_All, Unigene50373_All, Unigene4490_All, Unigene10480_All, Unigene90321_All, Unigene33046_All, Unigene68237_All, Unigene50374_All, Unigene68235_All, CL6434.Contig12_All, Unigene126106_All, CL16393.Contig1_All, Unigene2706_All, Unigene76735_All, Unigene88024_All, Unigene67492_All, Unigene60191_All, CL5815.Contig4_All, CL1594.Contig7_All, CL6343.Contig1_All, Unige…	5.07E-04
00908 Zeatin biosynthesis	A09100 Metabolism	17	2770	269	134250	5.42E-05	3.062888355	[Unigene107178_All, CL3862.Contig5_All, Unigene12115_All, Unigene107175_All, Unigene107181_All, Unigene107179_All, CL3862.Contig4_All, Unigene37430_All, Unigene107177_All, CL3862.Contig1_All, CL3862.Contig2_All, Unigene117530_All, Unigene59448_All, Unigene31133_All, Unigene107176_All, Unigene86376_All, Unigene154453_All]	5.53E-04
01008 Polyketide biosynthesis proteins	A09180 Brite Hierarchies	5	2770	21	134250	5.75E-05	11.53945333	[CL8893.Contig3_All, Unigene121511_All, CL8893.Contig2_All, Unigene117948_All, Unigene2732_All]	5.59E-04
00660 C5-Branched dibasic acid metabolism	A09100 Metabolism	11	2770	127	134250	7.06E-05	4.197816879	[Unigene48894_All, CL5153.Contig14_All, Unigene108485_All, Unigene125855_All, CL10828.Contig3_All, Unigene96069_All, CL5153.Contig1_All, CL5153.Contig8_All, CL5153.Contig11_All, Unigene97606_All, Unigene108483_All]	6.54E-04
01003 Glycosyltransferases	A09180 Brite Hierarchies	100	2770	3255	134250	7.39E-05	1.48896172	[Unigene89252_All, Unigene67812_All, Unigene125288_All, Unigene153915_All, Unigene142007_All, Unigene108694_All, CL5504.Contig3_All, CL5509.Contig3_All, CL11252.Contig3_All, Unigene89730_All, Unigene152631_All, CL7091.Contig10_All, Unigene49183_All, Unigene61085_All, CL1675.Contig4_All, CL4615.Contig1_All, Unigene50617_All, Unigene86021_All, CL11252.Contig1_All, Unigene82531_All, Unigene23842_All…	6.55E-04
B 09101 Carbohydrate metabolism	A09100 Metabolism	321	2770	12734	134250	1.16E-04	1.22172852	[Unigene147236_All, Unigene48589_All, Unigene152461_All, Unigene90321_All, Unigene125288_All, CL6059.Contig3_All, Unigene104724_All, Unigene16178_All, Unigene72728_All, Unigene108694_All, Unigene50374_All, Unigene109017_All, Unigene20598_All, Unigene122565_All, Unigene76973_All, Unigene116331_All, Unigene74292_All, Unigene115887_All, Unigene66050_All, Unigene18348_All, Unigene50617_All, Unigene27…	9.86E-04
B 09132 Signal transduction	A09130 Environmental Information Processing	237	2770	9118	134250	1.78E-04	1.259746857	[Unigene90321_All, Unigene137347_All, CL1919.Contig5_All, Unigene50374_All, Unigene68235_All, Unigene20458_All, Unigene69059_All, CL3062.Contig1_All, CL12143.Contig5_All, Unigene82129_All, Unigene110311_All, Unigene72442_All, Unigene120727_All, CL15607.Contig1_All, Unigene84544_All, Unigene169207_All, Unigene173055_All, Unigene47595_All, Unigene164551_All, CL972.Contig10_All, Unigene53735_All, CL…	0.001450243
01040 Biosynthesis of unsaturated fatty acids	A09100 Metabolism	15	2770	267	134250	5.09E-04	2.722792358	[Unigene116340_All, Unigene121895_All, Unigene20077_All, Unigene34321_All, Unigene30081_All, Unigene76077_All, Unigene13925_All, Unigene63458_All, Unigene14280_All, Unigene141872_All, Unigene131245_All, Unigene55868_All, Unigene151989_All, Unigene121894_All, Unigene161039_All]	0.003990273
00536 Glycosaminoglycan binding proteins	A09180 Brite Hierarchies	30	2770	753	134250	6.05E-04	1.930904541	[Unigene64665_All, Unigene51504_All, Unigene50238_All, CL17099.Contig4_All, Unigene42497_All, Unigene164036_All, Unigene13667_All, Unigene19600_All, CL7593.Contig1_All, Unigene78096_All, CL1156.Contig3_All, CL15159.Contig3_All, Unigene31869_All, Unigene143161_All, Unigene117322_All, Unigene58793_All, Unigene50237_All, Unigene90651_All, Unigene149949_All, CL1103.Contig4_All, CL1156.Contig4_All, Un…	0.004574846
00592 alpha-Linolenic acid metabolism	A09100 Metabolism	25	2770	591	134250	7.21E-04	2.050156682	[CL4370.Contig2_All, Unigene63347_All, CL13964.Contig2_All, Unigene154753_All, CL6384.Contig3_All, Unigene91168_All, Unigene67068_All, CL8062.Contig1_All, Unigene142640_All, CL6384.Contig2_All, CL4370.Contig1_All, Unigene71574_All, CL7382.Contig3_All, Unigene97675_All, CL5083.Contig2_All, Unigene108285_All, CL5083.Contig6_All, CL7382.Contig6_All, CL5083.Contig5_All, Unigene99444_All, CL10695.Cont…	0.005253658
03000 Transcription factors	A09180 Brite Hierarchies	149	2770	5544	134250	7.67E-04	1.302559504	[CL2158.Contig14_All, Unigene19585_All, CL16222.Contig9_All, Unigene24360_All, Unigene77681_All, CL13.Contig27_All, Unigene47317_All, CL79.Contig8_All, CL6792.Contig1_All, CL8220.Contig7_All, Unigene12269_All, CL1919.Contig5_All, CL2848.Contig7_All, CL5399.Contig1_All, Unigene20458_All, CL5423.Contig12_All, Unigene149538_All, Unigene123395_All, Unigene79169_All, CL5257.Contig2_All, Unigene11958_A…	0.005395315
