# Supplementary material for: Comparative Transcriptome Analysis of Two Sugarcane Cultivars in Response to Paclobutrazol Treatment
Source: Plants (Basel). 2022 Sep 16;11(18):2417. doi: 10.3390/plants11182417 (PMC9502373; doi:10.3390/plants11182417)
Supplement: Supplementary file 1 [file plants-11-02417-s001.zip › Table S7.xlsx]

## Sheet: Up
Table S7. Description of 15 DEGs enriched for Valine, leucine and isoleucine degradation pathway
Valine, leucine and isoleucine degradation	Gene	Ko Number		Description
CL7167.Contig7_All	ACAA1	K07513	red	acetyl-CoA acyltransferase 1
Unigene148162_All	AGXT2	K00827	red	alanine-glyoxylate transaminase / (R)-3-amino-2-methylpropionate-pyruvate transaminase
Unigene83792_All	ALDH	K00128	red	aldehyde dehydrogenase (NAD+)
Unigene64132_All	ALDH6A1	K00140	red	malonate-semialdehyde dehydrogenase (acetylating) / methylmalonate-semialdehyde dehydrogenase
Unigene93312_All	ALDH7A1	K14085	red	aldehyde dehydrogenase family 7 member A1
Unigene82325_All	BCAA	K00826	red	branched-chain amino acid aminotransferase
Unigene87969_All	BCKDHB	K00167	red	2-oxoisovalerate dehydrogenase E1 component beta subunit
Unigene5210_All	DBT	K09699	red	2-oxoisovalerate dehydrogenase E2 component (dihydrolipoyl transacylase)
Unigene59855_All	EEF1A	K03231	red	elongation factor 1-alpha
Unigene174151_All	HIBADH	K00020	red	3-hydroxyisobutyrate dehydrogenase
CL8045.Contig1_All	HIBCH	K05605	red	3-hydroxyisobutyryl-CoA hydrolase
CL1670.Contig1_All	HMGCL	K01640	red	hydroxymethylglutaryl-CoA lyase
CL3080.Contig2_All	IVD	K00253	red	isovaleryl-CoA dehydrogenase
Unigene80460_All	MCCC1	K01968	red	3-methylcrotonyl-CoA carboxylase alpha subunit
Unigene100074_All	prlC	K01414	red	oligopeptidase A
