# Supplementary material for: Comparative Transcriptome Analysis of Two Sugarcane Cultivars in Response to Paclobutrazol Treatment
Source: Plants (Basel). 2022 Sep 16;11(18):2417. doi: 10.3390/plants11182417 (PMC9502373; doi:10.3390/plants11182417)
Supplement: Supplementary file 1 [file plants-11-02417-s001.zip › Table S8.xls]

Table S8. The KEGG enrichment analysis of upregulated DEGs in GGZ001
Term Name	Main Class	Gene Hits In Selected Set	All Genes In Selected Set	Gene Hits In Background	All Genes I nBackground	p-value	enrichFactor	Gene List In Selected Sets	qvalue
04626 Plant-pathogen interaction	A09150 Organismal Systems	173	1765	5465	134250	0	2.407828338	[Unigene36063_All, Unigene150461_All, Unigene132886_All, Unigene137673_All, CL10919.Contig2_All, Unigene18895_All, Unigene147935_All, Unigene117410_All, Unigene20492_All, Unigene3359_All, Unigene30967_All, Unigene54080_All, Unigene115488_All, Unigene126598_All, Unigene70304_All, CL14921.Contig4_All, Unigene133497_All, Unigene104078_All, CL13547.Contig5_All, Unigene36480_All, Unigene68227_All, Uni…	0
A09150 Organismal Systems	A09150 Organismal Systems	197	1765	6581	134250	0	2.276899806	[Unigene150461_All, Unigene137673_All, Unigene18895_All, Unigene117410_All, Unigene30967_All, Unigene54080_All, Unigene115488_All, Unigene104078_All, CL13547.Contig5_All, Unigene110826_All, Unigene36480_All, CL131.Contig10_All, Unigene68227_All, Unigene43661_All, Unigene39493_All, Unigene97415_All, Unigene72566_All, CL3377.Contig3_All, Unigene36251_All, Unigene115689_All, Unigene91857_All, Unigen…	0
B 09159 Environmental adaptation	A09150 Organismal Systems	197	1765	6581	134250	0	2.276899806	[Unigene150461_All, Unigene137673_All, Unigene18895_All, Unigene117410_All, Unigene30967_All, Unigene54080_All, Unigene115488_All, Unigene104078_All, CL13547.Contig5_All, Unigene110826_All, Unigene36480_All, CL131.Contig10_All, Unigene68227_All, Unigene43661_All, Unigene39493_All, Unigene97415_All, Unigene72566_All, CL3377.Contig3_All, Unigene36251_All, Unigene115689_All, Unigene91857_All, Unigen…	0
03015 mRNA surveillance pathway	A09120 Genetic Information Processing	159	1765	6447	134250	4.96E-14	1.875897216	[CL3581.Contig2_All, Unigene93214_All, Unigene98621_All, Unigene105785_All, Unigene25814_All, Unigene112923_All, Unigene164006_All, Unigene120042_All, Unigene28059_All, Unigene10382_All, CL12199.Contig1_All, Unigene93249_All, Unigene98283_All, Unigene32576_All, Unigene35126_All, Unigene23687_All, Unigene57542_All, Unigene108392_All, CL15990.Contig3_All, Unigene13435_All, Unigene103846_All, CL1756…	2.36E-12
03013 RNA transport	A09120 Genetic Information Processing	201	1765	9060	134250	4.37E-13	1.687475377	[Unigene55275_All, Unigene93214_All, Unigene105785_All, Unigene112923_All, Unigene120042_All, Unigene28059_All, Unigene98283_All, Unigene32576_All, Unigene57542_All, Unigene108392_All, Unigene4220_All, CL15990.Contig3_All, Unigene103846_All, CL1756.Contig2_All, Unigene39310_All, CL12391.Contig1_All, Unigene39349_All, Unigene177821_All, CL12199.Contig3_All, CL1540.Contig1_All, Unigene2367_All, Uni…	1.66E-11
03000 Transcription factors	A09180 Brite Hierarchies	138	1765	5544	134250	1.39E-12	1.893326221	[Unigene130703_All, CL3517.Contig5_All, Unigene107635_All, CL16377.Contig2_All, Unigene48627_All, Unigene148262_All, Unigene20512_All, Unigene6733_All, Unigene46414_All, CL131.Contig10_All, Unigene127326_All, Unigene40706_All, CL11418.Contig1_All, Unigene1294_All, Unigene97415_All, Unigene180167_All, Unigene177988_All, Unigene72566_All, Unigene96344_All, CL11576.Contig1_All, Unigene23109_All, Uni…	4.40E-11
04121 Ubiquitin system	A09180 Brite Hierarchies	168	1765	8323	134250	3.41E-08	1.535320228	[Unigene35517_All, CL2672.Contig27_All, Unigene60298_All, Unigene85414_All, Unigene62075_All, CL11332.Contig1_All, CL545.Contig13_All, Unigene36728_All, Unigene120786_All, Unigene64405_All, Unigene23687_All, Unigene28476_All, Unigene40386_All, Unigene107221_All, CL10338.Contig6_All, CL15990.Contig3_All, Unigene10732_All, CL60.Contig11_All, Unigene51451_All, Unigene103706_All, Unigene41074_All, Un…	9.25E-07
04016 MAPK signaling pathway - plant	A09130 Environmental Information Processing	104	1765	4550	134250	6.44E-08	1.738567382	[CL12143.Contig7_All, Unigene132886_All, Unigene31179_All, Unigene3359_All, CL785.Contig8_All, CL12671.Contig2_All, Unigene133497_All, Unigene68227_All, CL12143.Contig9_All, Unigene85110_All, Unigene83043_All, Unigene109090_All, Unigene97415_All, Unigene72566_All, CL3781.Contig12_All, Unigene23109_All, Unigene115689_All, Unigene62322_All, CL11120.Contig2_All, Unigene4239_All, CL12177.Contig2_All,…	1.53E-06
03019 Messenger RNA biogenesis	A09180 Brite Hierarchies	246	1765	13497	134250	1.17E-07	1.386332625	[Unigene55275_All, CL522.Contig2_All, Unigene93214_All, Unigene105785_All, Unigene112923_All, Unigene120042_All, Unigene28059_All, Unigene93249_All, Unigene98283_All, Unigene32576_All, Unigene57542_All, Unigene108392_All, Unigene4220_All, Unigene109009_All, CL15990.Contig3_All, Unigene13435_All, Unigene103846_All, CL1756.Contig2_All, Unigene39310_All, CL12391.Contig1_All, CL3189.Contig1_All, Unig…	2.47E-06
01009 Protein phosphatases and associated proteins	A09180 Brite Hierarchies	115	1765	5654	134250	3.86E-06	1.5470759	[Unigene59613_All, Unigene39762_All, CL7427.Contig6_All, CL522.Contig2_All, CL10866.Contig1_All, Unigene93214_All, Unigene116702_All, Unigene10315_All, Unigene10382_All, Unigene28059_All, Unigene78973_All, Unigene68227_All, Unigene103846_All, Unigene92204_All, CL7427.Contig4_All, Unigene11737_All, Unigene3123_All, Unigene50315_All, CL17032.Contig2_All, Unigene131995_All, Unigene36253_All, CL9443.…	7.33E-05
00710 Carbon fixation in photosynthetic organisms	A09100 Metabolism	36	1765	1199	134250	6.44E-06	2.283772832	[Unigene136194_All, Unigene47923_All, Unigene16326_All, Unigene11689_All, Unigene45768_All, Unigene21187_All, Unigene49214_All, Unigene18228_All, CL3458.Contig3_All, Unigene30165_All, Unigene127031_All, Unigene19755_All, Unigene77270_All, CL12568.Contig5_All, Unigene160409_All, Unigene106565_All, Unigene46094_All, Unigene13435_All, Unigene19921_All, Unigene71685_All, Unigene45264_All, Unigene1624…	1.11E-04
B 09132 Signal transduction	A09130 Environmental Information Processing	168	1765	9118	134250	8.11E-06	1.401455391	[CL12143.Contig7_All, Unigene132886_All, CL3517.Contig5_All, Unigene31179_All, Unigene54860_All, CL11897.Contig2_All, Unigene3359_All, CL785.Contig8_All, CL12671.Contig2_All, Unigene148262_All, Unigene133497_All, Unigene69837_All, Unigene46414_All, CL972.Contig1_All, Unigene68227_All, CL12143.Contig9_All, Unigene85110_All, Unigene83043_All, Unigene109090_All, Unigene97415_All, Unigene72566_All, C…	1.28E-04
99974 Translation	A09190 Not Included in Pathway or Brite	10	1765	131	134250	1.03E-05	5.806284194	[Unigene19932_All, Unigene36728_All, Unigene23803_All, Unigene41074_All, CL16544.Contig10_All, CL16544.Contig1_All, Unigene29452_All, Unigene10134_All, CL16544.Contig5_All, CL16544.Contig2_All]	1.51E-04
04131 Membrane trafficking	A09180 Brite Hierarchies	341	1765	20897	134250	1.18E-05	1.24119501	[Unigene55275_All, Unigene14569_All, CL10616.Contig9_All, Unigene99125_All, Unigene69837_All, Unigene96743_All, Unigene22598_All, CL14062.Contig1_All, Unigene46414_All, Unigene108392_All, Unigene68227_All, CL12926.Contig1_All, Unigene4220_All, Unigene109009_All, Unigene103846_All, Unigene13435_All, Unigene39748_All, Unigene181459_All, Unigene10732_All, Unigene9628_All, Unigene138306_All, CL3189.C…	1.60E-04
00536 Glycosaminoglycan binding proteins	A09180 Brite Hierarchies	25	1765	753	134250	3.24E-05	2.525309527	[Unigene14569_All, CL12941.Contig1_All, Unigene70415_All, Unigene98757_All, Unigene46923_All, Unigene117520_All, CL11158.Contig1_All, Unigene162609_All, Unigene70414_All, Unigene64979_All, Unigene22598_All, Unigene119179_All, Unigene109009_All, Unigene103846_All, CL12199.Contig4_All, CL4417.Contig1_All, Unigene72918_All, Unigene16957_All, CL12199.Contig3_All, Unigene22295_All, Unigene125388_All, …	4.10E-04
03020 RNA polymerase	A09120 Genetic Information Processing	46	1765	1916	134250	9.86E-05	1.826130927	[Unigene69621_All, Unigene455_All, Unigene108834_All, Unigene103309_All, CL10498.Contig4_All, Unigene24429_All, CL4831.Contig2_All, Unigene69620_All, Unigene131563_All, Unigene11776_All, Unigene11547_All, Unigene166228_All, Unigene37017_All, CL11429.Contig5_All, CL10498.Contig9_All, Unigene54834_All, CL4442.Contig6_All, Unigene89292_All, Unigene5114_All, Unigene22798_All, Unigene46042_All, Unigen…	0.001171357
00400 Phenylalanine, tyrosine and tryptophan biosynthesis	A09100 Metabolism	21	1765	634	134250	1.38E-04	2.519414482	[Unigene19932_All, Unigene20459_All, Unigene88728_All, CL11828.Contig3_All, Unigene11737_All, Unigene19921_All, Unigene11689_All, Unigene45264_All, Unigene16248_All, CL16544.Contig10_All, CL16544.Contig2_All, Unigene11063_All, Unigene80357_All, CL16544.Contig1_All, Unigene16513_All, Unigene88726_All, Unigene29452_All, Unigene164535_All, Unigene10134_All, CL16544.Contig5_All, Unigene12502_All]	0.001536926
00010 Glycolysis / Gluconeogenesis	A09100 Metabolism	49	1765	2126	134250	1.55E-04	1.753082702	[CL273.Contig10_All, Unigene136194_All, CL522.Contig2_All, CL3581.Contig2_All, Unigene45768_All, Unigene127031_All, Unigene8961_All, CL3581.Contig1_All, Unigene106565_All, Unigene46094_All, Unigene13435_All, Unigene127366_All, Unigene50333_All, Unigene71685_All, CL273.Contig5_All, CL6794.Contig2_All, Unigene14966_All, Unigene46831_All, Unigene91967_All, Unigene172480_All, CL6794.Contig1_All, CL27…	0.00163982
03041 Spliceosome	A09180 Brite Hierarchies	175	1765	10225	134250	2.45E-04	1.301800148	[Unigene62423_All, CL3581.Contig2_All, Unigene93214_All, Unigene98621_All, Unigene105785_All, Unigene112923_All, Unigene120042_All, Unigene28059_All, Unigene10382_All, CL12199.Contig1_All, Unigene98283_All, Unigene43740_All, Unigene32576_All, Unigene23687_All, Unigene105450_All, Unigene108392_All, Unigene105396_All, Unigene106396_All, CL16396.Contig1_All, Unigene103846_All, CL1756.Contig2_All, Un…	0.002447528
A09130 Environmental Information Processing	A09130 Environmental Information Processing	180	1765	10579	134250	2.64E-04	1.29418831	[CL12143.Contig7_All, Unigene132886_All, CL3517.Contig5_All, Unigene31179_All, Unigene54860_All, CL11897.Contig2_All, Unigene3359_All, CL785.Contig8_All, CL12671.Contig2_All, Unigene148262_All, Unigene133497_All, Unigene69837_All, Unigene46414_All, CL972.Contig1_All, Unigene68227_All, CL12143.Contig9_All, Unigene85110_All, Unigene83043_All, Unigene109090_All, Unigene97415_All, Unigene72566_All, C…	0.002511938
01001 Protein kinases	A09180 Brite Hierarchies	168	1765	9892	134250	4.62E-04	1.291798449	[Unigene36063_All, CL12143.Contig7_All, Unigene132886_All, Unigene99125_All, Unigene58753_All, Unigene18895_All, Unigene117410_All, Unigene3359_All, CL785.Contig8_All, CL12671.Contig2_All, Unigene32896_All, Unigene133497_All, Unigene78381_All, Unigene58727_All, Unigene43609_All, Unigene36480_All, Unigene43661_All, CL12143.Contig9_All, CL14714.Contig3_All, Unigene85110_All, Unigene83043_All, Unige…	0.004177361
00062 Fatty acid elongation	A09100 Metabolism	12	1765	313	134250	0.001039471	2.916127397	[Unigene137674_All, Unigene66738_All, Unigene121948_All, Unigene137673_All, Unigene118007_All, Unigene118006_All, Unigene27118_All, Unigene118920_All, Unigene118921_All, Unigene3406_All, Unigene118622_All, Unigene126598_All]	0.008977253
00514 Other types of O-glycan biosynthesis	A09100 Metabolism	11	1765	271	134250	0.001050811	3.087400562	[CL9848.Contig4_All, Unigene40895_All, Unigene123695_All, CL6265.Contig6_All, Unigene12888_All, Unigene92615_All, Unigene36401_All, CL10109.Contig3_All, Unigene162923_All, Unigene162114_All, Unigene47293_All]	0.008680616
