# Supplementary material for: Comparative Transcriptome Analysis of Two Sugarcane Cultivars in Response to Paclobutrazol Treatment
Source: Plants (Basel). 2022 Sep 16;11(18):2417. doi: 10.3390/plants11182417 (PMC9502373; doi:10.3390/plants11182417)
Supplement: Supplementary file 1 [file plants-11-02417-s001.zip › Table S9.xlsx]

## Sheet: Table S10
Table S9. Description of 6 DEGs enriched for Ion channels pathway
Ion channels	Ko number	Gene	Description
Unigene22161_All	K16900	TPC1, CCH1	two pore calcium channel protein, plant
Unigene74516_All	K16900	TPC1, CCH1	two pore calcium channel protein, plant
Unigene37708_All	K13343	PEX14	peroxin-14
Unigene48076_All	K16900	TPC1, CCH1	two pore calcium channel protein, plant
Unigene31411_All	K16900	TPC1, CCH1	two pore calcium channel protein, plant
Unigene16784_All	K16900	TPC1, CCH1	two pore calcium channel protein, plant
Unigene30827_All	K16900	TPC1, CCH1	two pore calcium channel protein, plant
Unigene117758_All	K14492	ARR-A	two-component response regulator ARR-A family
Unigene39279_All	K16900	TPC1, CCH1	two pore calcium channel protein, plant
Unigene33009_All	K16900	TPC1, CCH1	two pore calcium channel protein, plant
Unigene45441_All	K16900	TPC1, CCH1	two pore calcium channel protein, plant
Unigene46581_All	K16900	TPC1, CCH1	two pore calcium channel protein, plant
Unigene37352_All	K16900	TPC1, CCH1	two pore calcium channel protein, plant
Unigene44104_All	K16900	TPC1, CCH1	two pore calcium channel protein, plant
Unigene48313_All	K16900	TPC1, CCH1	two pore calcium channel protein, plant
Unigene12208_All	K16900	TPC1, CCH1	two pore calcium channel protein, plant
Unigene29298_All	K16900	TPC1, CCH1	two pore calcium channel protein, plant
Unigene76896_All	K16900	TPC1, CCH1	two pore calcium channel protein, plant
Unigene172670_All	K16900	TPC1, CCH1	two pore calcium channel protein, plant
Unigene108421_All	K05202	GRIK2	glutamate receptor, ionotropic kainate 2
Unigene77667_All	K16900	TPC1, CCH1	two pore calcium channel protein, plant
Unigene35303_All	K16900	TPC1, CCH1	two pore calcium channel protein, plant
Unigene36221_All	K16900	TPC1, CCH1	two pore calcium channel protein, plant
Unigene176813_All	K16900	TPC1, CCH1	two pore calcium channel protein, plant
Unigene41892_All	K16900	TPC1, CCH1	two pore calcium channel protein, plant
CL8548.Contig1_All	K05387	GRIP	glutamate receptor, ionotropic, plant
Unigene26240_All	K16900	TPC1, CCH1	two pore calcium channel protein, plant
